# Supplementary material for: Evolutionary Genomics Implies a Specific Function of Ant4 in Mammalian and Anole Lizard Male Germ Cells
Source: PLoS One. 2011 Aug 12;6(8):e23122. doi: 10.1371/journal.pone.0023122 (PMC3155547; doi:10.1371/journal.pone.0023122)
Supplement: Appendix S2 — Details of phylogenetic and evolutionary analyses. (NXS) [file pone.0023122.s004.nxs]

#NEXUS 
[!
	Alignment of ANT (mitochondrial adenine nucleotide translocase) proteins used
	in "Evolutionary Genomics Implies a Specific Function of Ant4 in Mammalian and
	Anole Lizard Male Germ Cells" by Lim et al.
	
	This alignment has been trimmed to remove the variable length sequences at the
	amino- and carboxyl-termini. When executed in PAUP* (http://paup.csit.fsu.edu)
	you can reconstruct the "ingroup" taxon set by executing the following commands
	before analyzing or exporting the data:
	
		restore ingroup /only;
		exclude ingroup_gaps;
	
	(Many other nexus reader programs will allow similar manipulations of the data)
	
	Note that some taxon names are longer than allowed for a standard phylip format
	file, so exporting in phylip format is not recommended. To convert to a 
	"relaxed phylip" format (i.e., a format suitable for analysis in programs like 
	RAxML simply edit this nexus file in a text editor or execute the following 
	commands in a unix environment:
	
		echo "94 309" > ANTalignment.phy
		sed -n "/Matrix/,/;/p" ANTalignment_annotated.nxs | sed "1d" | sed "s/;//g" >> ANTalignment.raxml.txt
		
	To produce the ingroup file substitute 'echo "65 301"' for the first command.

Sources of sequences:
	see below	Saccharomyces cervisiae, budding yeast outgroup	(NCBI)
		YMR056C, YBL030C, YBR085W
	MONBR		Monosiga brevicollis, choanoflagellate			(JGI)
	NEMVE		Nematostella vectensis, starlet sea anemone		(JGI)
	see below	Caenorhabditis elegans, nematode				(Ensembl)
		C47E12.2.2, W02D3.6, W02D3.6, K01H12.2, T01B11.4, F25B4.7, R07E3.4
	BRUMA		Brugia malayi, parasitic nematode				(NCBI)
	PRIPA		Pristionchus pacificus, nematode				(Wormbase)
	LOTGI		Lottia gigantea, gastropod						(JGI)
	CAPTE		Capitella teleta, polychaete worm				(JGI)
	HELRO		Helobdella robusta, leech						(JGI)
	DAPPU		Daphnia pulex, water flea						(JGI)
	see below	Drosophila melanogaster, fruit fly				(Ensembl)
		FBpp0073282, FBpp0073279
	STRPU		Strongylocentrotus purpuratus, sea urchin		(NCBI) 
	BRAFL		Branchiostoma floridae, florida lancelet		(JGI)
	OIKDI		Oikopleura dioica, appendicularian tunicate		(NCBI)
	Tunicate1	Ciona intestinalis				ENSCIN			(Ensembl)
	Tunicate2	Ciona savignyi 					ENSCSAV			(Ensembl)
	Anole		Anolis carolinensis				ENSACA			(Ensembl)
	Cat			Felis catus						ENSFCA			(Ensembl)
	Chicken		Gallus gallus					ENSGAL			(Ensembl)
	Dog			Canis familiaris				ENSCAF			(Ensembl)
	Frog		Xenopus tropicalis				ENSXET			(Ensembl)
	Fugu		Takifugu rubripes				ENSTRU			(Ensembl)
	Human		Homo sapiens					ENS				(Ensembl)
	Medaka		Oryzias latipes					ENSORL			(Ensembl)
	Mouse		Mus musculus					ENSMUS			(Ensembl)
	Opossum		Monodelphis domestica			ENSMOD			(Ensembl)
	Pufferfish	Tetraodon nigroviridis			ENSTNI			(Ensembl)
	Rat			Rattus norvegicus				ENSRNO			(Ensembl)
	Stickleback	Gasterosteus aculeatus			ENSGAC			(Ensembl)
	Wallaby		Macropus eugenii				ENSMEU			(Ensembl)
	Zebra_finch	Taeniopygia guttata				ENSTGU			(Ensembl)
	Zebrafish	Danio rerio						ENSDAR			(Ensembl)
	
	For the chordate sequences from Ensembl, the protein accession codes can be
	generated from the sequences below by replacing the taxon name with the ENS
	code shown above (e.g., the taxon name Anole_P00000011672 should be changed 
	to ENSACAP00000011672)
	
	Ensembl codes for human and anole genes are:
	
	Gene	Human				Anole
	----	-----				-----
	ANT1	Human_P00000281456	Anole_P00000002268
	ANT2	Human_P00000360671	Anole_P00000012600
	ANT3	Human_P00000370808	Anole_P00000005895
	ANT4	Human_P00000281154	Anole_P00000011672
	
	As described above, these names can be converted to Ensembl protein codes by
	changing Human_ to ENS and Anole_ to ENSACA.
	
	Nexus format tree files for the ML analyses of this dataset (using the LG+G+F
	model) are also available. They can be visualized using programs such as
	FigTree (available from http://tree.bio.ed.ac.uk/software/figtree).
]


BEGIN DATA;
	Dimensions ntax=94 nchar=309;
	Format datatype=protein missing=? gap=- ;
	Matrix
YMR056C                   SHFGVDFLMGGVSAAIAKTGAA-PIERVKLLM-QNQEEMLKQGSL--DTRYKGILDCFKRTATHE-GIVSFWRGNTANVLRYFPTQALNFAFKDKIKSLLS--YDRERDGYAKWFAGNLFSGGAAGGLSLLFVYSLDYARTRLAADARGS-KST-SQRQF-NGLLDVYKKTLKTDGLLGLYRGFVPSVLGIIVYRGLYFGLYDSFK-PVL-LTGALEGSFVASFLLGWVITMGASTASYPLDTVRRRMMMTSGQ---TIKYDGALDCLRKIVQKEGA-YSLFKGCGANIFRGVAAAGVISLYDQLQLIM
YBL030C                   SNFLIDFLMGGVSAAVAKTAAS-PIERVKLLI-QNQDEMLKQGTL--DRKYAGILDCFKRTATQE-GVISFWRGNTANVIRYFPTQALNFAFKDKIKAMFG--FKKE-EGYAKWFAGNLASGGAAGALSLLFVYSLDYARTRLAADSKSS-KKG-GARQF-NGLIDVYKKTLKSDGVAGLYRGFLPSVVGIVVYRGLYFGMYDSLK-PLL-LTGSLEGSFLASFLLGWVVTTGASTCSYPLDTVRRRMMMTSGQ---AVKYDGAFDCLRKIVAAEGV-GSLFKGCGANILRGVAGAGVISMYDQLQMIL
YBR085W                   TNFAINFLMGGVSAAIAKTAAS-PIERVKILI-QNQDEMIKQGTL--DKKYSGIVDCFKRTAKQE-GLISFWRGNTANVIRYFPTQALNFAFKDKIKLMFG--FKKE-EGYGKWFAGNLASGGAAGALSLLFVYSLDFARTRLAADAKSS-KKG-GARQF-NGLTDVYKKTLKSDGIAGLYRGFMPSVVGIVVYRGLYFGMFDSLK-PLV-LTGSLDGSFLASFLLGWVVTTGASTCSYPLDTVRRRMMMTSGQ---AVKYNGAIDCLKKIVASEGV-GSLFKGCGANILRSVAGAGVISMYDQLQMIL
MONBR                     LGFMEDFLLGGVAAAISKTAAA-PIERVKLLV-QNQAEMLKSGRL--DRPYTGVADCLKRVVADE-GVGSLWRGNLANVIRYFPTQALNFAFKDNIKALFG--FKKERDGYWVWFAGNMASGGLAGAASLCFVYSLDYARTRLANDAKSA-KGG-GERQF-NGLVDVYRKTLASDGVAGLYRGFVISCVGIIVYRGCYFGFYDSLK-PML--GKDLEDNFLATFALGWVVTIAAGLASYPLDTIRRRMMMTSGE---AVKYKSSIDCGAQILKAEGF-SAFFKGAGANILRGVAGAGVLAGFDKVKSMY
NEMVE1                    LHFVENFALSGAAAIISKTAAA-PIERVKLLV-QNQDEMLKAGRL--SSPYKGVVDCTMRTYRAE-GIGSFWRGNLANCIRYFPTQALNFAFKDQIKALFK--SKQTDS-NAMKFTKNIASGGAAGAMSLSFVYSLDYARTRLANDAKSSGKGG-GERQF-NGLVDVYRKTLASDGIVGLYRGFVISCVGIVVYRGFYFGLYDTLK-PIL---LGDQANVFASFALGYAVTVSSGLASYPIDTIRRRMMMTSGE---AVKYKGSIDCAVQIMKKEGA-MSMMKGAGANVLRGMAGAGVLAGFDKFKEFY
NEMVE2                    LHFVENFGLSGAAAIISKTAAA-PIERVKLLV-QNQDEMLKAGRL--DHPYKGVIDCTSRTYRSE-GFLSFWRGNLANCIRYFPTQALNFAFKDQVKALFK--PKKTDS-NAIKFSKNIASGGAAGAMSLFFVYSLDYCRTRLANDAKVGKKG--GERQF-NGMIDVYKKTIASDGLVGLYRGFVISCVGIIVYRGFYFGLYDTLK-PIL---LGEDAGVVISFVLGYGVTVSAGLASYPIDTIRRRMMMTSGE---AVKYKGSIDCTIQILKKEGA-MSLMKGAGANILRGMAGAGVLAGFDKFKELY
C47E12.2.2                QKFAIDLLIGGVSASVSKTVVA-PIERVKILL-Q-VQYSHKDIPA--DKRYNGIIDAFVRVPKEQ-GFVSFWRGNMTNVIRYFPTQAFNFAFNDLYKSILLKNMKRENN-VLSYSVRTLVSGGLAGCSSLCIVYPLDFIRTRLSADIN---HH--TKREY-KGLVDCTMKTVKNEGFSALYRGFAISLQTYFIYRSVYFGLYDAIRNTIN--TDKKKLPFYASFAIAQGVTVLSSYLTYPWDTVRRRMMVKGQ-----LSTSKAFSAARKIVHEEGV-RGLYKGALANIFRSAGGALVMALYEEIHKHM
BRUMA1                    KKFVIDLASGGTAAAVSKTAVA-PIERVKLLL-Q-VQHASKTIEA--DKRYKGIIDVFKRVPAEQ-GFASFWRGNLANVIRYFPTQALNFAFKDTYKKIFVAGYDKDKD-FWKFFGGNLMSGGAAGATSLCFVYPLDFARTRLAVDVG---KG--ATREF-NGLIDCLVKVVKSDGPVGLYRGFMVSVQGIIVYRAAYFGLFDTIKMMVS--TDKKKLNFFVAWMIAQVVTVGSGILSYPWDTVRRRMMMQSGR--KEILYTNTWDCAKKVVANEGF-TALYKGALSNVFRGTGGALVLAIYDEIQKYL
W02D3.6                   RKFLVDLASGGTAAAISKTAVA-PIERVKLLL-Q-VSDVSETVTA--DKKYKGIMDVLARVPKEQ-GYAAFWRGNLANVLRYFPTQALNFAFKDTYKKMFQEGIDKNKE-FWKFFAGNLASGGAAGATSLCFVYPLDFVRTRLGADVG---KG--VDREF-QGLTDCFVKIVKSDGPIGLYRGFFVSVQGIIIYRAAYFGMFDTAKTLYS--TDGQKLNFFTTWAIAQVGTVGSGYLSYPWDTVRRRMMMQSGR--KDILYKNTLDCVRKIVKNEGI-TALYKGGLSNVFRATGGALVLTIYDEIQHLI
K01H12.2                  RKFLIDLASGGTAAAVSKTAVA-PIERVKLLL-Q-VQDASLTIAA--DKRYKGIVDVLVRVPKEQ-GYAALWRGNLANVIRYFPTQALNFAFKDTYKNIFQKGLDKKKD-FWKFFAGNLASGGAAGATSLCFVYPLDFARTRLAADVG---KA--NEREF-KGLADCLVKIAKSDGPIGLYRGFFVSVQGIIIYRAAYFGMFDTAKMVFT--ADGKKLNFFAAWAIAQVVTVGSGIISYPWDTVRRRMMMQSGR--KDVLYKNTLDCAVKIIKNEGM-SAMFKGALSNVFRGTGGALVLAIYDEIQKFI
T01B11.4                  RKFLIDLASGGTAAAVSKTAVA-PIERVKLLL-Q-VQDASLTIAA--DKRYKGIVDVLVRVPKEQ-GYAALWRGNLANVIRYFPTQALNFAFKDTYKNIFQKGLDKKKD-FWKFFAGNLASGGAAGATSLCFVYPLDFARTRLAADVG---KA--NEREF-KGLADCLVKIAKSDGPIGLYRGFFVSVQGIIIYRAAYFGMFDTAKMVFT--ADGKKLNFFAAWAIAQVVTVGSGILSYPWDTVRRRMMMQSGR--KDVLYKNTLDCAVKIIKNEGM-SAMFKGALSNVFRGTGGALVLAIYDEIQKFI
BRUMA2                    KKFFVDLATGGTAAAISKTAVA-PIERVKILL-Q-VQDAQKTIAV--EKRYKGILDVLIRVPREQ-GLFALWRGNLANVIRYFPTQALNFAFKDTFKKMFMGGLDKEKQ-FWKFFAGNLAAGGAAGAASMCVVYPLDFARTRLAADIG---KG--DSREF-RGLTDCIVKVAKSDGVVGLYRGFLVSVQGIIIYRAAYFGMFDTVK-TLV--AGEKKLNFFFAWMIAQVVTVSSGILSYPWDTVRRRMMMQSGR--KDILYKNSMDCAVKIIRNEGA-SAMFKGALSNVFRGTGGALVLAIYDEIQKYL
PRIPA2                    KKFLLDLATGGTAAAISKTAVA-PIERVKLLL-Q-VQDASASIAV--DKRYKGIMDVLVRVPKEQ-GFSALWRGNLANVIRYFPTQALNFAFKDTYKKIFLDGVDKKKQ-FWKFFAGNLASGGAAGATSLCFVYPLDYARTRLGADVG---KG--ATREY-KGLVDCLVKTVKSDGPIGLYRGFFVSVQGIIIYRAAYFGMFDTLKSVMT--SDGKKLNFFAAWGVAQVVTIGSGVLSYPWDTVRRRMMMQSGR--KEILYKNTLDCALKIIKNEGM-SAMFKGALSN?????????????????????
PRIPA1                    KKFFLDLATGGTAAAVSKTAVA-PIERVKLLL-Q-VQDASATITA--DKRYKGIIDVLVRVPKEQ-GFSALWRGNLANVIRYFPTQALNFAFKDTYKKIFLEGLDKKKD-FWKFFAGNLASGGAAGATSLCFVYPLDFARTRLGADIG---KG--DSREF-KGLADCLIKIVKSDGPIGLYRGFFVSVQGIIIYRAAYFGMFDTAKMVFA--SE-KKLNFFAAWGIAQVVTVGSGILSYPWDTVRRRMMMQSGR--KDVLYKNTLDCAVKIIKNEGM-GAMFKGALSNVFRGTGGALVLAIYDEIQKFL
T27E9.1a                  KKFLIDLASGGTAAAVSKTAVA-PIERVKLLL-Q-VQDASKAIAV--DKRYKGIMDVLIRVPKEQ-GVAALWRGNLANVIRYFPTQAMNFAFKDTYKAIFLEGLDKKKD-FWKFFAGNLASGGAAGATSLCFVYPLDFARTRLAADIG---KA--NDREF-KGLADCLIKIVKSDGPIGLYRGFFVSVQGIIIYRAAYFGMFDTAKMVFA--SDGQKLNFFAAWGIAQVVTVGSGILSYPWDTVRRRMMMQSGR--KDILYKNTLDCAKKIIQNEGM-SAMFKGALSNVFRGTGGALVLAIYDEIQKFL
PRIPA3                    LKFSKDFLAGAVAATIAKTVIA-PVERVKLIL-Q-LQNSQSTIAV--EHRYKGMADCFVRIPKEQ-GFASFWRGNLANIMRSCSQESLGLAFKELFKKYSLNGVDERQK--GRFLVGNLVAGGGAGVATFLIIYPLDFTRTRLAIDMG---RSK-ESREF-TGLMDCIAKIVKSDGVKGLYIGLLPSLQYILLYRGAYYGLFDFAKPFAS--KDGKDLGFTRAFAVGQVSTLVAAMTSYPLDTVRRRLMMQAGK--KELLYKGSIDCAKQIYLKEGY-RAFFHGAFVNVVRGTGAALVLAIYNEMSKYM
BRUMA3                    TKFLKDLTLGAGAAVVAKTIIA-PIERVKLIL-Q-LQNAQETIAV--GKRYKGMLDCFTRIPIEQ-GFLSFWRGNLVNIARACSQESLGFAFKDFFKIWFLNGVDVKKD-YWHLTAGNLGAGAASGVATYCIIYPLDFVRTRLAIDMG---KG--TAREF-?GFFDCMHKIFKHDGLRGLY????????????????????????????????????????????????????????????????????????????????????????????????????????????????????????????????
F25B4.7                   IKFSKDFMAGATAAAISKTVIA-PVERVKLIL-Q-LQNSQTTLAL--ENRYKGIVDCFIRVPREQ-GFLSFWRGNWVNILRSCSQESLGLSFKEFFRKYSLEGVDPKTQ-HSRWLVGNLVAGGGSGCATLATIYPLDFIRTRLAIDLG---KRK-SDREF-TGMFDCAKKIIKSDGVPGLYKGLIPSLQYMIIYRGAYYGLFDTTAPYMN--SDGK-MTFTEAFLVGQVVTLIAAMTSYPLDTVRRRLMMGAGK--KTLPFNNTISCIKYIYTKEGP-KAFFHGALVNAIRGTGAALVLAIYNELQKYM
R07E3.4                   LETSKKCLAGSAAAAISKTTTA-PFDRVKLVL-Q-LQRQSEFAMA----EYNGIRDCISKIRLEQ-GAMALWRGNGAGVARCLPNHTLNFAFRDIYRNTLLKNVDRNES-FGKFLAGTFVSGGLGGATTLFMLYPFDFARTRLALDVK---KD--GSRKY-KGMVDCLKKIKASEGVASWYKGLSSALQFVIASRAIFFGIFDSIR-TSV--EDPKSLNFAACWAIAQISITTSGMVCYPLDTVRRSMMMQSGK--QIKQYTSTKDCWKTLYKKDGI-NGFYRGALTNSLRSTGGALIITFYYEFSKYM
DAPPU1                    LSFAKDFIAGGVSAAVSKTAVA-PIERVKLLL-Q-VQHASKQITA--DKQYKGIVDAFVRIPKEQ-GMTAFWRGNLANVIRYFPTQALNFAFKDVYKNIFMKGVDKKTQ-FWAWFAANLASGGAAGATSLCFVYPLDFARTRLGADVG---KGA-AEREY-SGLVNCLTKTVKTDGLVGLYRGFNVSVQGIIIYRAAYFGLYDSAS-GML--PDPKKTPLLIKWMIAQVVTTASGIISYPFDTVRRRMMMQSGRAKADIMYKNTIDCWAKIYKAEGG-KAFFKGALSNVLRGTGGALVLVFYDEVKALL
FBpp0073282               KSFLMDFMMGGVSAAIAKTAVA-PIERVKLIL-Q-VQEVSKQIAA--DQRYKGIVDCFIRIPKEQ-GFSSFWRGNLANVIRYFPTQALNFAFKDVYKSVFLGGVDKHKQ-FWRHFAGNLASGGAAGATSLCFVYPLDFARTRLAADVG---KG--GNREF-NGLIDCLMKVIKSDGPIGLYRGFIVSVQGIVIYRAAYFGFYDTCR-DFL--PNPKSTPFYVSWAIAQVVTTVAGIASYPFDTVRRRMMMQSGLKKSEMVYKNTAHCWLVIAKQEGI-GAFFKGALSNIIRGTGGALVLALYDEMKKYF
FBpp0073279               VGFVKDFAAGGISAAVSKTAVA-PIERVKLLL-Q-VQHISKQISP--DKQYKGMVDCFIRIPKEQ-GFSSFWRGNLANVIRYFPTQALNFAFKDKYKQVFLGGVDKNTQ-FWRYFAGNLASGGAAGATSLCFVYPLDFARTRLAADTG---KG--GQREF-TGLGNCLTKIFKSDGIVGLYRGFGVSVQGIIIYRAAYFGFYDTAR-GML--PDPKNTPIYISWAIAQVVTTVAGIVSYPFDTVRRRMMMQSGRKATEVIYKNTLHCWATIAKQEGT-GAFFKGAFSNILRGTGGAFVLVLYDEIKKVL
BRAFL1                    VGFLKDFLAGGISAAIAKTTVA-PIERVKLLL-Q-VQDASKQMEAAGAKKYKGIIDCVTRIPKEQ-GVLSFWRGNLANVIRYFPTQALNFAFKDKYKQLFLGGVDKK-R-FWRYFFGNLASGGAAGATSLCFVYPLDFARTRLAADIG---KGA-GDRIY-SGLGNCLAQTYRSDGLYGLYRGFSVSVQGIIIYRAAYFGCFDTAK-GMM--PDPKKTPFVVSWAIAQVVTTSAGIVSYPFDTVRRRMMMQSGL--KELIYKNTLDCWRKIIKDEGA-SALFKGALSNILRGMGGAFVLVLYDEIKKVI
BRAFL8                    VGFLKDFLAGGISAAIAKTTVA-PIERVKLLL-Q-VQDASKQMEAAGAKKYKGIIDCVTRIPKEQ-GVLSFWRGNLANVIRYFPTQALNFAFKDKYKQLFLGGVDKK-R-FWRYFFGNLASGGAAGATSLCFVYPLDFARTRLAADIG---KGA-GDRIY-SGLGNCLAQTYRSDGLYGLYRGFSVSVQGIIIYRAAYFGCFDTAK-GMM--PDPKKTPFVVSWAIAQVVTTSAGIVSYPFDTVRRRMMMQSGL--KELIYKNTLDCWRKIIKDEGA-SALFR??????????????????????????
OIKDI1                    LNFVEEFLLSGVAAGVSKTGAA-PIERIKLLV-QNQDEMIKQGTL--DKRYTGIVDCTKRTMASE-GLGAFWRGNLANVLRYFPTQALNFAFKGQIKNLFA--VSKDAH-QATKFATNIASGGFAGSLSLGFVYSLDFARTRLANDA----KGKDGKRQF-NGLLDVYKKTLSTDGISGLYRGFTISCVGIFIYRGLYFGLYDTAK-PLF---LGDQSSFLLSFLLGWAVTVVSGLASYPIDTVRRRMMMTSGT---GVHYKSSLDCGMQVIRNEGF-MSLMKGAGANVLRGVAGAGVLSGFDLVKDAY
OIKDI2                    LNFFEEFMLSGVAAGVSKTAAA-PIERVKLLV-QNQDEMIKQGTL--DRRYNGIVDCSKRTMASE-GLGAFWRGNLANVLRYFPTQALNFAFKGQIKALFA--TGKDAS-NVTKFATNIASGGFAGSMSLTVVYSLDYARTRLANDA----KGKDGKRQF-NGLIDVYKKTLASDGISGLYRGFAISCVGIFIYRGLYFGLYDTLK-PMF---LGPDASFLVSFLLGWAVTVVSGLASYPIDTVRRRMMMTSGT---GVFYKSSLDCGMQVIKNEGF-MSLMKGAGANVLRGIAGAGVLSGFDVVKKAY
OIKDI4                    ???????????????????????????????M-QNQNELIKQGVL--DRPYSGVIDCGRRVFQND-GFLSFWRGNWVNCVRYIPTQAMNFTIKDTIQDLFP--VDADAS-FGRKLCTNLIAGGIAGGMSLLVVYPLDFARNRLAADLI---QGA-GSRKF-TGTMDCFRKIVKADGVSGLYRGFALGVYGISMYRAIYFGAYDTVK-PVLERQSHAKIGFFPSFMLGYAISIVASIPAYPTDTLRRRMMMTSGT---GENYSSSISAFRTIYENEGL-IAFFRGWNANLLRAIAPGLVLASKDKFVEIY
OIKDI5                    ???????????????????????????????M-QNQNELIKQGVL--DRPYSGVIDCGRRVFQND-GFLSFWRGNWVNCVRYIPTQAMNFTIKDTIQDLFP--VDADAS-FGRKLCTNLIAGGIAGGMSLLVVYPLDFARNRLAADLI---QGA-GSRKF-TGTMDCFRKIVKADGVSGLYRGFALGVYGISMYRAIYFGAYDTVK-PVLERQSHAKIGFFPSFMLGYAISIVASIPAYPTDTLRRRMMMTSGT---GENYSSSISAFRTIYENEGL-IAFFRG?????????????????????????
OIKDI6                    ???????????????????????PVERVKLIL-QLQNELIKQGRL--IEPYRGFRNCFRRIVSVE-GAQSLWRGNMAQVVRCVHTQEINLMFKDRILSLFT--INSDTS-ASRLMLFNIAAGGMAGVLTDCFLYSFDFARTALAADVK---DPFTQKRVYENGFKDVLSTVYKSDGIRGLYRGFLVSSVGLFIYRGLYYGLYDSIK-PLV---LDETSSFGRRFTLAYCVTIFAMQMSYPFDTLRRRMMLTSGT---GRHYPSSFHCLKEIIKYEGK-SALLVGSTANVLRGTGGALILAGFDHLKT??
LOTGI1                    LSFFENFALSGAAAVISKTAAA-PIERVKLLV-QNQDEMIKQGRL--SEPYKGVIDCTKKTMANE-GFLPFWRGNLANCIRYFPTQALNFAFKDQIKKLFK--QKKTDP-YMVNFGKNIASGGTAGALSLCFVYSLDYARTRLANDAKSSTKGG-GSREF-NGLIDVYKKTLKTDGIQGLYRGFVISCVGIVVYRGFYFGLFDTLK-PIL---LGDSANILLSFALGYTVTITSGLISYPIDTIRRRMMMTSGQ---AVKYKGAVDCALQIMKNEGF-MSMMKGAGANILRGVAGAGVLSGFDKFQEIY
LOTGI2                    LSFFENFALSGAAAVLSKTAAA-PIERVKLLV-QNQGEMLKQGVL--SEPYSGVVDCTKRTLQTE-GLQSFWRGNLANCLRYFPTQALNFAFKDQIKAVFK--QNKSDP-YLVNFSKNIASGGVAGAMSLCFVYHLDYARTRLANDMKSS-KGD-GKRQF-NGLLDLYKKTLKSDGVPGLYRGFVISCVGIVFYRGFYFGLYDTLK-PLL---LGDRPHLALSFVLGYGVTVTSGLISYPIDTIRRRMMMTSGQ---AVKYNGSMDCAMQIFKNEGP-KSFMKGAGANILRGVAGAGVLSGFDKFQDLY
CAPTE1                    LGFAENFALSGAAAVISKTAAA-PIERVKLLV-QNQDEMIKAGRL--DKPYSGVVDCTMRTLKTE-GVLPFWRGNLANCLRYFPTQALNFAFKDKIKIMFK--MHKTDS-YGVKFSKNIASGGAAGAMSLCFVYSLDYARTRLANDAKGGKKG--GERQF-NGLVDVYKKTLKSDGFVGLYRGFVISCVGIVVYRGCYFGFYDTLK-PIV---LGEDAGVMMSFALGYVVTITSGLISYPIDTIRRRMMMTSGE---AVKYKGSIDCGMQVIKGEGF-MSLMKGAGANILRGVAGAGVLAGFDKFKEVY
HELRO                     LSFYENFLLSGAAAIISKTAAA-PIERVKLLV-QNQGEMIKMGRL--DRPYNGVIDCTVRTFKTE-GILPFWRGNLANCIRYFPTQALNFAFKDKIKALFV--MNKKDP-YMVNFSKNVASGGVAGAMSLVFVYSLDYCRTRLANDAKASKKGG-GDRQF-NGMVDVYRKTIASDGVVGLYRGFVISCVGIIVYRGCYFGFYDTLK-PIV---LGDNAGLMISFALGYIVTITSGLISYPIDTIRRRMMMTSGE---AVKYKGSIDCAVKVVKSEGF-MSLMKGAGANILRGVAGAGVLAGFDKFKALY
STRPU1                    KSFVIDLAAGGIAAAISKTAVA-PIERVKLLL-Q-VQHASKQITK--DMQYKGIVDCFTRVTKEQ-GFFSLWRGNLANVIRYFPTQALNFAFKDKYKRLFLNNVDKNKQ-FLRYFAGNLASGGAAGATSLCFVYPLDFARTRLAADVG---KG--GGREF-KGLGDCLTKIFRSDGMLGLYRGFAVSVQGIIIYRAAYFGFYDTAK-GML--PENLSRNILISWMVAQTVTTCSGIISYPFDTVRRRMMMQSGRKGGDVMYKGTIDCWTKIMKQEGG-GAFFKGALSNVLRGTGGALVLVMYDEIKNLL
STRPU3                    VGFGKDLLAGGVSAAVSKTAVA-PIERVKLLL-Q-VQAVSKQIAA--DKQYKGIVDCFTRVAKEQ-GTLSLWRGNLANVIRYFPTQALNFAFKDKYKQIFLSGVNKNEN-FLRYFAGNLASGGAAGATSLCFVYPLDFARTRLAADVGS--KAG-GGREF-NGLGDCLKKIVKADGFGGLYRGFGVSVQGIIIYRAAYFGTYDTVK-GMI--PKEYQ-NFFLSWMIAQVVTTMAGVTSYPFDTVRRRMMMQSGR--KDVLYKNTIDCWKKIASQEGP-KAFFKGAFSNVLRGTGGALVLVLYDEIKKRI
BRAFL2                    FGFIKDFLAGGISAGVSKTVVA-PIERVKLLL-Q-VQAVSKDIPK--DKQYKGIVDCFSRVTKEQ-GVASLWRGNLANVIRYFPTQALNFAFKDTYKKVFLGGVDKKTQ-FWRYFAGNLASGGAAGATSLCFVYPLDFARTRLAADVG---GG--GKREF-NGLGDCLKKIYRADGMYGLYRGFGVSVQGIIVYRAAYFGGFDTAK-GMV--PAEYN-NFFLTWAIAQGVTTASGVISYPFDTVRRRMMMQSGR--KEVLYKNTLDCWSKILKTEGS-SAFFKGAFSNVLRGMGGAFVLVLYDEIKKVL
BRAFL4                    FGFIKDFLAGGISAGVSKTVVA-PIERVKLLL-Q-VQAVSKDIPK--DKQYKGIVDCFSRVTKEQ-GVASLWRGNLANVIRYFPTQALNFAFKDTYKKVFLGGVDKKTQ-FWRYFAGNLASGGAAGATSLCFVYPLDFARTRLAADVG---GG--GKREF-NGLADCLKKIHRADGMQGLYRGFGVSVQGIIVYRAAYFGGFDTAK-GMV--PAGYD-NFFLTWAIAQGVTTASGVISYPFDTVRRRMMMQSGR--KEILYKNTLDCWSKIIKTEGA-SALFKGAFSNILRGMGGAFVLVMYDEIKKVL
Tunicate1_P00000018729    KSFAQDLAVGGTAAAISKTIVA-PIERVKLLL-Q-VQAASKQIAV--EDQYKGIVDCFVRIPKEQ-GMISFWRGNMANVIRYFPTQALNFAFKDTYKQIFLAGVDKKKQ-FGRYFLGNLASGGAAGATGLCFVYPLDFARTRLAADVG---SG--KGREF-TGLGNCITTIAKRDGVRGLYQGFLVSIQGIIVYRAAYFGTYDTVK-GML--PDPKNTPIIVSWAIAQVVTTGAGILSYPFDTVRRRMMMQSGRAKEDLMYKGTIDCWRKIRQQEGG-KAFFKGAFSNILRGTGGALVLVLYDELKNLF
Tunicate2_P00000005783    TNFAQDLAVGGTAAAISKTLVA-PIERVKLLL-Q-VQAVSKQIAE--AGQYKGIIDCFKRIPAEQ-GIAAFWRGNLANVIRYFPTQALNFAFKDTYKQIFLSGVDRKTQ-FGRYFLGNLASGGAAGATGLCFVYPLDFARTRLGADVG---SG--KAREF-TGLGNCLVTIAKRDGVRGLYQGFFVSIQGIIVYRAAYFGTYDTVK-GML--PDPKNTPIVVSWMIAQVVTTGSGILSYPFDTVRRRLMMQSGRSKDDLPYKGTVDCWKKIYAQEGG-KAFFKGAFSNILRGTGGALVLVLYDELKSLF
Tunicate2_P00000005814    TNFAQDLAVGGTAAAISKTLVA-PIERVKLLL-Q-VQAVSKQIAE--ADQYKGIIDCFKRIPAEQ-GIAAFWRGNLANVIRYFPTQALNFAFKDTYKQIFLSGVDRKTQ-FGRYFLGNLASGGAAGATGLCFVYPLDFARTRLGADVG---SG--KAREF-TGLGNCLVTIAKRDGVRGLYQGFFVSIQGIIVYRAAYFGTYDTVK-GML--PDPKNTPIVVSWMIAQVVTTGSGILSYPFDTVRRRLMMQSGRSKDDLPYKGTVDCWKKIYAQEGG-KAFFKGAFSNILRGTGGALVLVLYDELKSLF
Tunicate2_P00000004295    TNFAQDLAVGGTAAAISKTLVA-PIERVKLLL-Q-VQAVSKQIAK--ADQYKGIIDCFKRIPAEQ-GIAAFWRGNLANVIRYFPTQALNFAFKDTYKQIFLSGVDKNKQ-FGRYFLGNLASGGAAGATGLCFVYPLDFARTRLGADVG---SG--KARQF-TGLGNCLVTIAKRDGVRGLYQGFFVSIQGIIVYRAAYFGTYDTVK-GML--PDPKNTPIVVSWMIAQVVTTGAGILSYPFDTVRRRLMMQSGRSKDDLPYKGTVDCWKKIYAQEGG-KAFFKGAFSNILRGTGGALVLVLYDELKSLF
Tunicate2_P00000005670    ???????????????????????????????????????????????????????????????????????????????????????????????????????????????????????????????????????????????????????????????????????????????????????????????????????????????RML--PDPKNTPIVISWMIAQVVTTGAGILSYPFDTVRRRLMMQSGRSKDDLAYKGTADCWKKIYAQEGG-KAFFKGAFSNILRGTGGALVLVLYDELKSLL
Tunicate2_P00000003867    IPFLRDMAVGGSAAAVAKTTIA-PIERVKLLL-Q-LQATSTQITP--GQQYKGIIDCLVRLPKEQ-GVLSYWRGNLTNVYRYFFAQALNFAFRDLYKGYI-GPSTKDNN-FWRVFGLNMLCGGAAGVSSMCITYPLDFARTRLSADVG---IG--NSRQF-NGLMHCMRSVASTEGITGLYKGLSLSIPTVIVYRATYFGAFDTAK-SML--AAPNSTPLVLTWVIAQTSTTLAGLICYPLDTVRRRMVMQAGRATEERHYKNAAECWVKMYRKEGGLKSFYKGSLSNVIRGMGSALVLVLYDEVKQII
Anole_P00000011672        ISFGKDLMIGGVAAAISKTTVA-PIERVKLLL-Q-VQASSKQIRA--DQQYKGMIDCFVRIPREQ-GFASFWRGNLANVIRYFPTQALNFAFKDKYKQIFMSGVDKDKQ-FGRWFISNLASGGAAGATSLCVVYPLDFARTRLGADIG---KGL-SERQF-TGLADCIGKIAKKDGITGLYQGFSVSVQGIIVYRASYFGCYDTIK-GML--PNPKETPFILAFAIAQAVTVFSGILSYPFDTVRRRMMMQSGE--AERQYKGTIDCFVKIYGQEGI-NAFFRGAFSNVLRGTGGALVLVLYDKIKEFL
Opossum_P00000015188      LSFGKDLLAGGIAAAVSKTAVA-PIERVKLLL-Q-VQASSKQISP--EAQYKGMVDCFVRIPREQ-GFLSFWRGNLANVIRYFPTQALNFAFKDKYKQIFMSGVNKDKQ-FWRWFMANLASGGAAGATSLCVVYPLDFARTRLGADIG---KGL-EERQF-KGLGDCIVKIAKSDGITGLYQGFGVSVQGIIVYRASYFGSYDTIK-GLL--ANPRDTPFLVSFFIAQVVTTCSGIISYPFDTVRRRMMMQSGE--AERQYKGTIDCFVKIYQHEGF-GAFFRGAFSNVLRGTGGALVLVLYDKIKELL
Wallaby_P00000001998      ???????????????????????????????????????????????????????????????????FFSYWRGNLANVIRYFPTQALNFAFKDKYKQIFMSGVNKDKQ-FWRWFLANLASGGAAGATSLCVVYPLDFARTRLGVDIG---KGP-DERQF-KGLGDCV-KIARSDGITGLYRGFGVSVQGIIVYRASYFGCYDTIK-GLL--PNPKEIPFLVSFLIAQVVTSCSGILSYPFDTVRRRMMMQSGE--AERQYQGTMDCFSKIYRHEGP-TAFFRGAFSNVLRGTGGALVLVLYDKIKALL
Dog_P00000005851          ASFGKDLLAGGVAAAVSKTAVA-PIERVKLLL-Q-VQASSKQISA--ETQYKGMMDCLVRIPREQVGFFSYWRGNLANVIRYFPTQALNFAFKDKYKQLFMSGVNKEKQ-FWRWFLANLASGGAAGATSLCVVYPLDFARTRLGVDIG---KGP-EERQF-KGLGDCIIKIAKSDGIVGLYQGFGVSVQGIVVYRASYFGAYDTVK-GLL--PKPKETPFLVSFFIAQVVTTCSGILSYPFDTVRRRMMMQSGE--VERQYKGTLDCFVKIYQHEGV-NAFFRGAFSNILRGTGGALVLVLYDKIKEFL
Cat_P00000006612          VSFGKDLLAGGVAAAVSKTAVA-PIERVKLLL-Q-VQASSRQISA--ESQYKGMVDCLVRIPREQ-GFFSYWRGNLANVIRYFPTQALNFAFKDKYKQLFMSGVNKEKQ-FWRWFLANLASGGAAGATSLCVVYPLDFARTRLGADIG---K?????????????????????????????????????????????????????????????????????????????????????????????????????????????????????????????????????????????????????????????
Rat_P00000055275          VSFAKDLLAGGVAAAVSKTAVA-PIERVKLLL-Q-VQASSKQISP--EARYKGMIDCLVRIPREQ-GFLSYWRGNLANVIRYFPTQALNFAFKDKYKQLFMSGVNKEKQRFWGWS???LASG?AAGATSLCVVYPLDFARTRLGVDIG---KGP-EQRQF-TGLGDCIMKIAKSDGLIGLYQGFGVSVQGIIVYRASYFGAYDTVK-GLL--PKPKETPFLISFIIAQIVTTGSGILSYPFDTVRRRMMMQSGE--SERQYKGTIDCFLKIYNHEGM-AAFFRGAFSNILRGTGGALVLVLYDKIKELL
Mouse_P00000088723        VSFSKDLLAGGVAAAVSKTAVA-PIERVKLLL-Q-VQASSKQISP--EARYKGMLDCLVRIPREQ-GFLSYWRGNLANVIRYFPTQALNFAFKDKYKELFMSGVNKEKQ-FWRWFLANLASGGAAGATSLCVVYPLDFARTRLGVDIG---KGP-EQRQF-TGLGDCIMKIAKSDGLIGLYQGFGVSVQGIIVYRASYFGAYDTVK-GLL--PKPKETPFLVSFIIAQIVTTCSGILSYPFDTVRRRMMMQSGE--SDRQYKGTIDCFLKIYRHEGV-PAFFRGAFSNILRGTGGALVLVLYDKIKEFL
Human_P00000281154        SSFGKDLLAGGVAAAVSKTAVA-PIERVKLLL-Q-VQASSKQISP--EARYKGMVDCLVRIPREQ-GFFSFWRGNLANVIRYFPTQALNFAFKDKYKQLFMSGVNKEKQ-FWRWFLANLASGGAAGATSLCVVYPLDFARTRLGVDIG---KGP-EERQF-KGLGDCIMKIAKSDGIAGLYQGFGVSVQGIIVYRASYFGAYDTVK-GLL--PKPKKTPFLVSFFIAQVVTTCSGILSYPFDTVRRRMMMQSGE--AKRQYKGTLDCFVKIYQHEGI-SSFFRGAFSNVLRGTGGALVLVLYDKIKEFF
Zebrafish_P00000030881    ISFLKDFLAGGVAAAISKTAVA-PIERVKLLL-Q-VQHASKQITA--DMQYKGIIDCVVRIPKEQ-GFLSFWRGNLANVIRYFPTQALNFAFKDKYKKIFLGGVDKNTQ-FWRYFAGNLASGGAAGATSLCFVYPLDFARTRLAADIG---KGA-AEREF-TGLGNCVAKIFKSDGLRGLYLGFNVSVQGIIIYRAAYFGIYDTAK-GML--PDPKHTHIVVSWMIAQTVTAVAGIISYPFDTVRRRMMMQSGRKGADIMYKGTIDCWKKIAKDEGG-KAFFKGALSNVIRGAGGAFVLVLYDEIKKYT
Pufferfish_P00000021223   VSFMKDFLAGGIAAAISKTAVA-PIERVKLLL-Q-VQHASKQITA--ETQYKGIIDCVVRIPKEQ-GFISFWRGNLANVIRYFPTQALNFAFKDKYKKIFLGGVDQKTQ-FWRYFAGNLASGGAAGATSLCFVYPLDFARTRLAADIG---KGP-AEREF-TGLGNCIAKIFKTDGIKGLYLGFNVSVQGIIIYRAAYFGCFDTAK-GML--PDPKNTHIIVSWMIAQTVTAVAGLISYPFDTVRRRMMMQSGRKGADIMYKGTIDCWRKILKDEGG-KAFFKGAWSNVIRGMGGAFVLVLYDEIKKFT
Fugu_P00000045093         VSFMKDFLAGGIAAAISKTAVA-PIERVKLLL-Q-VQHASKQITV--ETQYKGIIDCVVRIPKEQ-GFISFWRGNLANVIRYFPTQALNFAFKDKYKKIFLGGVDQKTQ-FWRYFAGNLASGGAAGATSLCFVYPLDFARTRLAADIG---KGS-AEREF-TGLGNCITKIFKTDGLKGLYLGFNVSVQGIIIYRAAYFGCFDTAK-GML--PDPKNTHIIVSWMIAQTVTAVAGLISYPFDTVRRRMMMQSGRKGADIMYTGTIDCWRKILKDEGG-KAFFKGAWSNVIRGMGGAFVLVLYDEIKKYT
Medaka_P00000024315       ISFMKDFLAGGIAAAISKTAVA-PIERVKLLL-Q-VQHASKQITA--ETQYKGIMDCVVRIPKEQ-GFISFWRGNLANVIRYFPTQALNFAFKDKYKKIFLGGVDQKTQ-FWRYFAGNLASGGAAGATSLCFVYPLDFARTRLAADIG---KGT-AEREF-TGLGNCITKIFKSDGLKGLYLGFNVSVQGIIIYRAAYFGCFDTAK-GML--PDPKNTHIVVSWMIAQTVTAAAGLISYPFDTVRRRMMMQSGRKGADIMYKGTMDCWKKILKDEGS-KAFFKGAWSNVIRGMGGAFVLVLYDEIKKFT
Stickleback_P00000023430  VSFIKDFLAGGIAAAISKTAVA-PIERVKLLL-Q-VQHASRQITA--EMQYKGIMDCVVRIPKEQ-GFISFWRGNLANVIRYFPTQALNFAFKDKYKKIFLGGVDQKTQ-FWRYFAGNLASGGAAGATSLCFVYPLDFARTRLAADIG---KGA-AGREF-SGLGNCLSTIYKTDGLKGLYLGFNVSVQGIIIYRAAYFGCFDTAK-GML--PDPKNTHIFITWMIAQTVTAAAGIVSYPFDTVRRRMMMQSGRKGADIMYKGTIDCWKKILKDEGG-KAFFKGAWSNVIRGMGGAFVLVLYDEIKKYT
Zebrafish_P00000062351    VSFAKDFLAGGVAAAVSETAVA-PIERVKLLL-Q-VQHASKQITT--DKQYKGIVDCVVRIPREQ-GFLSFWRGNLANVIRYFLTQALNFAFKDKYRRIFLDGVDQRTQ-FWRYFAGNLAAGGAAGATSLCLVYPLDFARTRLAADVG---KTGTAGREF-KGLANCLVKIYRSDGVRGLYQGFNVSVQGIIIYRAAYFGIYDTAK-GML--PDPENTHIAVSWMIAHTVTIVAGFISYPFDTVRRSMMMQSGLKGADVMYSGSIDCWRKIARNEGP-KAFFKGAWSNVLRSLGGSIVLVLYDEFKKVI
Fugu_P00000029613         ISFAKDFLAGGIAAAISKTAVA-PIERVKLLL-Q-VQHASKQIAV--DQQYKGIIDCVVRIPKEQ-GFLSFWRGNLANVIRYFPTQALNFAFKDKYKKIFLDGVDKHTQ-FWRYFAGNLASGGAAGATSLCFVYPLDFARTRLAADVG---KAS-TEREF-KGLGDCLVKISKSDGIKGLYQGFSVSVQGIIIYRAAYFGVYDTAK-GML--PDPKNTHIVVSWMIAQTVTAVAGLVSYPFDTVRRRMMMQSGRKGADIMYTGTMDCWRKIARDEGT-NAFFKGAWSNVLRGMGGAFVLVLYDELKKVM
Medaka_P00000008527       ISFAKDFLAGGISAAISKTAVA-PIERVKLLL-Q-VQHASKQITA--DKQYKGIIDCVVRIPKEQ-GALSFWRGNMANVIRYFPTQALNFAFKDKYKKVFLDGVDKRTQ-FWRYFAGNLASGGAAGATSLCFVYPLDFARTRLAADVG---KAG-QEREF-RGLADCLKKIFKSDGLKGLYQGFNVSVQGIIIYRAAYFGIYDTAK-GML--PDPKNTHILVSWMIAQTVTAVAGLTSYPFDTVRRRMMMQSGRKGADIMYSGTIDCWRKIARDEGG-KAFFKGAWSNVLRGMGGAFVLVLYDELKKVI
Pufferfish_P00000012933   ISFAKDFLAGGISAAISKTAVA-PIERVKLLL-Q-VQHASKQITA--DKQYKGIIDCVVRIPKEQ-GFLSFWRGNLANVIRYFPTQALNFAFKDKYKKIFLDGVDKRTQ-FWRYFAGNLASGGAAGATSLCFVYPLDFARTRLAADVG---KAG-AEREF-NGLGDCLVKIFKSDGLRGLYQGFNVSVQGIIIYRAAYFGIYDTAK-GML--PDPKNTHILVSWMIAQTVTAVAGLTSYPFDTVRRRMMMQSGRKGAEIMYTGTIDCWRKIARDEGS-KAFFKGAWSNVLRGMGGAFVLVLYDELKKVI
Stickleback_P00000027361  VSFAKDFLAGGISAAISKTAVA-PIERVKLLL-Q-VQHASKQITA--DMQYKGIMDCVVRIPKEQ-GFLSFWRGNLANVIRYFPTQALNFAFKDKYKKVFLDGVDKRTQ-FWRYFAGNLASGGAAGATSLCFVYPLDFARTRLAADVG---KPG-AGREF-NGLGDCLAKIFKSDGLKGLYQGFNVSVQGIIIYRAAYFGIYDTAK-GML--PDSKNASILVSWMIAQSVTAVAGLTSYPFDTVRRRMMMQSGRKGADIMYTGTIDCWRKIARDEGG-KAFFKGAWSNVLRGMGGAFVLVLYDELKKVM
Fugu_P00000043148         ISFAKDFLAGGISAAISKTAVA-PIERVKLLL-Q-VQHASKQITA--DKQYKGIIDCVVRIPKEQ-GFLSFWRGNLANVIRYFPTQALNFAFKDKYKKIFLDGVDKRTQ-FWRYFAGNLASGGAAGATSLCFVYPLDFARTRLAADVG---KAG-AGREF-NGLGDCLVKISKSDGLRGLYQGFNVSVQGIIIYRAAYFGIYDTAK-GML--PDPKNTHILVSWMIAQTVTAVAGLTSYPFDTVRRRMMMQSGRKGAEIMYTGTIDCWRKIARDEGG-KAFFKGAWSNVLRGMGGAFVLVLYDELKKVI
Medaka_P00000002466       ISFAKDFLAGGIAAAISKTAVA-PIERVKLLL-Q-VQHASKQISV--DKQYKGIVDCVVRIPKEQ-GFISFWRGNLANVIRYFPTQALNFAFKDKYKKIFLDGVDKRTQ-FWRYFAGNLASGGAAGATSLCFVYPLDFARTRLAADVG---KTG-QGREF-KGLGDCLAKIFKSDGLKGLYQGFNVSVQGIIIYRAAYFGVYDTAK-GML--PDPKNTHIFVSWMIAQSVTAVAGLVSYPFDTVRRRMMMQSGRKGADIMYTGTINCWRKIARDEGP-KAFFKGALSNVLRGMGGAFVLVLYDELKKVI
Zebrafish_P00000022077    FSFAKDFLAGGVAAAISKTAVA-PIERVKLLL-Q-VQHASKQISA--DKQYKGIVDCIVRIPKEQ-GFASFWRGNLANVIRYFPTQALNFAFKDKYKQIFLGGVDKHTQ-FWRYFAGNLASGGAAGATSLCFVYPLDFARTRLAADVG---KAG-STREF-SGLADCLAKIFKSDGLRGLYQGFNVSVQGIIIYRAAYFGVYDTAK-GML--PDPKNTHIMVSWMIAQTVTAVAGVVSYPFDTVRRRMMMQSGRKGADIMYTGTLDCWRKIARDEGS-KAFFKGALSNVLRGMGGAFVLVLYDEFKKYI
Frog_P00000054277         ISFAKDFLAGGVAAAISKTAVA-PIERVKLLL-Q-VQHASKQITA--DKHYKGIMDCVVRIPKEQ-GFMSFWRGNLANVIRYFPTQALNFAFKDKYKKIFLDNVDKKTQ-FWRYFAGNLASGGAAGATSLCFVYPLDFARTRLAADVG---KGN-AEREF-KGLGDCLVKISRSDGIKGLYQGFNVSVQGIIIYRAAYFGIYDTAK-GML--PDPKNTHIIISWMIAQTVTAVAGFVSYPFDTVRRRMMMQSGRKGADIMYSGTIDCWRKIARDEGS-RAFFKGAWSNVLRGMGGAFVLVLYDELKKYI
Frog_P00000009435         LSFLKDFLAGGIAAAISKTAVA-PIERVKLLL-Q-VQHASKQISV--DKQYKGIMDCVVRIPKEQ-GFISFWRGNLANVIRYFPTQALNFAFKDKYKQIFLGGVDKHKQ-FWRFFVGNLASGGAAGATSLCFVYPLDFARTRLAADVG---KGL-NEREF-TGLGNCIAKIYKLDGLKGLYQGFNVSVQGIIIYRAAYFGVYDTAK-GMM--PDPKNVHIVVSWMIAQTVTAVAGLVSYPFDTVRRRMMMQSGRKGADIMYKGTIDCWKKISKDEGP-KAFFKGAWSNVLRGMGGAFVLVLYDEIKKYV
Anole_P00000002268        LSFLKDFLAGGIAAAISKTAVA-PIERVKLLL-Q-VQHASQQITA--ANQYKGIMDCVVRIPKEQ-GIISFWRGNLANVIRYFPTQALNFAFKDKYKQIFLGGVDKHKQ-FWRYFAGNLASGGAAGATSLCFVYPLDFARTRLAADVG---KGA-SERQF-TGLGNCIAKIYKSDGLKGLYLGFNVSVQGIIIYRAAYFGIYDTAK-GML--PDPKNVHIIVSWMIAQTVTAVAGLVSYPFDTVRRRMMMQSGRKGADIMYKGTIDCWKKIAKDEGG-KAFFKGAWSNVLRGMGGAFVLVLYDEIKKYV
Zebra_finch_P00000006957  LSFVKDFLAGGIAAAVSKTAVA-PIERVKLLL-Q-VQHASKQITA--DKQYKGIVDCIVRIPKEQ-GIASFWRGNLANVIRYFPTQALNFAFKDKYKQIFLGGVDKHKQ-FWRYFAGNLASGGAAGATSLCFVYPLDFARTRLAADVG---KGA-SEREF-SGLGDCIVKIFKSDGLKGLYQGFSVSVQGIIIYRAAYFGVYDTAK-GML--PDPKNVHIIVSWMIAQSVTAVAGLVSYPFDTVRRRMMMQSGRKGADIMYKGTIDCWRKIAKDEGS-KAFFKGAWSNVLRGMGGAFVLVLYDEIKKYV
Chicken_P00000017250      LSFLKDFLAGGVAAAISKTAVA-PIERVKLLL-Q-VQHASKQITA--EKQYKGIIDCVVRIPKEQ-GIISFWRGNLANVIRYFPTQALNFAFKDKYKQIFLGGVDRHKQ-FWRYFAGNLASGGAAGATSLCFVYPLDFARTRLAADVG---KGV-SEREF-TGLGDCIVKIFKSDGLRGLYQGFNVSVQGIIIYRAAYFGVYDTAK-GML--PDPKNVHIIVSWMIAQSVTAAAGLVSYPFDTVRRRMMMQSGRKGADIMYKGTIDCWKKIAKDEGS-KAFFKGAWSNVLRGMGGAFVLVLYDEIKKYV
Opossum_P00000005715      LSFLKDFLAGGIAAAVSKTAVA-PIERVKLLL-Q-VQHASKQIKA--EQQYKGIIDCVVRIPKEQ-GFLSFWRGNLANVIRYFPTQALNFAFKDKYKQIFLGGVDRHKQ-FWRYFAGNLASGGAAGATSLCFVYPLDFARTRLAADVG---KGA-TQREF-SGLGDCLTKIFKSDGLKGLYQGFSVSVQGIIIYRAAYFGVYDTAK-GML--PDPKNVHIIVSWMIAQTVTAVAGLVSYPFDTVRRRMMMQSGRKGADIMYTGTLDCWRKIAKDEGS-KAFFKGAWSNVLRGMGGAFVLVLYDEIKKYV
Wallaby_P00000007769      LSFLKDFLAGGVAAAVSKTAVA-PIERVKLLL-Q-VQHASKQIKA--GQQYKGIIDCVVRIPKEQ-GFLSFWRGNLANVIRYFPTQALNFAFKDKYKQIFLGGVDRHKQ-FWRYFAGNLASGGAAGATSLCFVYPLDFARTRLAADVG---KGA-SQREF-SGLGDCLTKIFKSDGLRGLYQGFNVSVQGIIIYRAAYFGIYDTAK-GML--PDPKHVHIVVSWMIAQSVTAVAGLVSYPFDTVRRRMMMQSGRKG?????????????????????-???FKGAWSNVLRGMGGAFVLVLYDEIKKYI
Cat_P00000006547          ???????????????????????????????????VQHASKQISA--EKQYKGIIDCVVRIPKEQ-GFLSFWRGNLANVIRYFPTQALNFAFKDKYKQIFLGGVDRHKQ-FWRYFAGNLASGGAAGATSLCFVYPLDFARTRLAADVG---KGA-AQREF-SGLGDCLTKIFKSDGLKGLYQGFSVSVQGIIIYRAAYFGVYDTAK-GML--PDPKNVHIIVSWMIAQSVTAVAGLVSYPFDTVRRRMMMQSGRKGADIMYTGTVDCWRKIAKDEGA-KAFFKGAWSNVLRGMGGAFVLVLYDEIKKYV
Dog_P00000011265          LSFLKDFLAGGVAAAVSKTAVAKPFLSSALII-E-VQHASKQISA--EKQYKGIIDCVVRIPKEQ-GFLSFWRGNLANVIRYFPTQALNFAFKDKYKQIFLGGVDRHKQ-FWRYFAGNLASGGAAGATSLCFVYPLDFARTRLAADVG---KGA-AQREF-SGLGDCLTKIFKSDGLRGLYQGFSVSVQGIIIYRAAYFGVYDTAK-GML--PDPKNVHIIVSWMIAQSVTAVAGLVSYPFDTVRRRMMMQSGRKGADIMYTGTVDCWRKIAKDEGA-KAFFKGAWSNVLRGMGGAFVLVLYDEIKKFV
Rat_P00000014704          LSFLKDFLAGGIAAAVSKTAVA-PIERVKLLL-Q-VQHASKQISA--EKQYKGIIDCVVRIPKEQ-GFLSFWRGNLANVIRYFPTQALNFAFKDKYKQIFLGGVDRHKQ-FWRYFAGNLASGGAAGATSLCFVYPLDFARTRLAADVG---KGS-SQREF-NGLGDCLTKIFKSDGLKGLYQGFSVSVQGIIIYRAAYFGVYDTAK-GML--PDPKNVHIIVSWMIAQSVTAVAGLVSYPFDTVRRRMMMQSGRKGADIMYTGTVDCWRKIAKDEGA-KAFFKGAWSNVLRGMGGAFVLVLYDEIKKYV
Mouse_P00000034049        LSFLKDFLAGGIAAAVSKTAVA-PIERVKLLL-Q-VQHASKQISA--EKQYKGIIDCVVRIPKEQ-GFLSFWRGNLANVIRYFPTQALNFAFKDKYKQIFLGGVDRHKQ-FWRYFAGNLASGGAAGATSLCFVYPLDFARTRLAADVG---KGS-SQREF-NGLGDCLTKIFKSDGLKGLYQGFSVSVQGIIIYRAAYFGVYDTAK-GML--PDPKNVHIIVSWMIAQSVTAVAGLVSYPFDTVRRRMMMQSGRKGADIMYTGTLDCWRKIAKDEGA-NAFFKGAWSNVLRGMGGAFVLVLYDEIKKYV
Human_P00000281456        WSFLKDFLAGGVAAAVSKTAVA-PIERVKLLL-Q-VQHASKQISA--EKQYKGIIDCVVRIPKEQ-GFLSFWRGNLANVIRYFPTQALNFAFKDKYKQLFLGGVDRHKQ-FWRYFAGNLASGGAAGATSLCFVYPLDFARTRLAADVG---KGA-AQREF-HGLGDCIIKIFKSDGLRGLYQGFNVSVQGIIIYRAAYFGVYDTAK-GML--PDPKNVHIFVSWMIAQSVTAVAGLVSYPFDTVRRRMMMQSGRKGADIMYTGTVDCWRKIAKDEGA-KAFFKGAWSNVLRGMGGAFVLVLYDEIKKYV
Anole_P00000005895        LSFAKDFLAGGVAAAISKTAVA-PIERVKLLL-Q-VQHASKQITA--DKQYKGIIDCVVRIPKEQ-GMLSFWRGNLANVIRYFPTQALNFAFKDKYKKIFLGGVDKHTQ-FWRYFAGNLASGGAAGATSLCFVYPLDFARTRLAADVG---KAS-GDREF-KGLGDCLAKIFKSDGLRGLYQGFNVSVQGIIIYRAAYFGIYDTAK-GML--PDPRNTHIFISWMIAQSVTAVAGVVSYPFDTVRRRMMMQSGRKASDIMYSGTIDCWRKIARDEGG-KAFFKGAWSNVLRGMGGAFVLVLYDELKKVI
Zebra_finch_P00000011040  ???????????????????????????????L-Q-VQHASKQIAA--DKQYKGIIDCVVRIPKEQ-GVLSFWRGNLANVIRYFPTQALNFAFKDKYKQVFLGGVDKHTQ-FWRYFAGNLASGGAAGATSLCFVYPLDFARTRLAADVG---KAG-ADREF-SGLGDCLVKITKSDGVRGLYQGFNVSVQGIIIYRAAYFGIYDTAK-GML--PDPRNTHIVISWMIAQTVTAVAGVVSYPFDTVRRRMMMQSGRKGADIMYSGTIDCWRKIARDEGG-KAFFKGAWSNVLRGMGGAFVLVLYDEFKKVI
Chicken_P00000035815      ?????????????????????A-PIERVKLLLQQ-VQHASKQIAA--DKQYKGIIDCVVRIPKEQ-GVLSFWRGNLANVIRYFPTQALNFAFKDKYKQVFLGGVDKHTQ-FWRYFAGNLASGGAAGATSLCFVYPLDFARTRLAADVG---KAG-ADREF-SGLGDCLVKITKSDGLRGLYQGFNVSVQGIIIYRAAYFGIYDTAK-GML--PDPRNTHIVISWMIAQTVTAVAGVVSYPFDTVRRRMMMQSGRKGADIMYSGTIDCWRKIARDEGG-KAFFKGAWSNVLRGMGGAFVLVLYDEFKKVI
Wallaby_P00000008424      ISFAKDFLASGIAAAISKMVVA-PIKRVKLLL-Q-VQHASKQIAA--DKQYKGIVDCIVRIPKEQ-GVLSFWWGNLANVIRYFPTQALNFAFKDKYKQVFLGGVDKHTQ-LWRYFAGNLASGGAAGATSLCFVYPLDFARTRLAADVG---KSG-TEREF-QGLGDCLVKITKSDGIRGLYQGFNVSVQGIII?????????????-???--???????????WMIAQTVTAVAGVVSYLFDTVRQLMMMQSGRKGADITYTGTIDCWKKIAKDEGG-KVFFKGAWSNVLRGMGGAFMLVLYDELKKVI
Opossum_P00000000106      ISFAKDFLAGGIAAAISKTAVA-PIERVKLLL-Q-VQHASKQIAA--DKQYKGIMDCIVRIPKEQ-GMLSFWRGTLANVIRYFPTQALNFAFKDKYKQVFLGGVDKHTQ-FWRYFAGNLASGGAAGATSLCFVYPLDFARTRLAADVG---KSG-TEREF-KGLGDCLVKITKSDGIRGLYQGFNVSVQGIIIYRAAYFGIYDTAK-GML--PDPKNTHIVISWMIAQTVTAVAGVVSYPFDTVRRRMMMQSGRKGADIMYTGTIDCWRKIAKDEGG-KAFFKGAWSNVLRGMGGAFVLVLYDELKKVI
Dog_P00000016251          ISFAKDFLAGGIAAAISKTAVA-PIERVKLLL-Q-VQHASKQIAA--DKQYKGIVDCIVRIPKEQ-GVLSFWRGNLANVIRYFPTQALNFAFKDKYKQIFLGGVDKHTQ-FWRYFAGNLASGGAAGATSLCFVYPLDFARTRLAADVG---KSG-TEREF-KGLGDCLVKITKSDGIRGLYQGFNVSVQGIIIYRAAYFGVYDTAK-GML--PDPKNTHIVVSWMIAQTVTAVAGVVSYPFDTVRRRMMMQSGRKGADIMYKGTVDCWRKIFKDEGG-KAFFKGAWSNVLRGMGGAFVLVLYDELKKVI
Cat_P00000001123          ????????????????????????????????????????????????????????????IDKEQ-EVLSLWRGNLANVIRWFPTQAVNFAVKDKYKQIFVGGVDKHTQ-FWRYFAGNLASGGAAGATSLCFVYPLDFARTRLAADVG---KSG-TEREF-KGLGDCLVKITKSDGIRGLYQGFNVSVQGIIIYRAAYFGVYDTAK-GML--PDPKNTHIVVSWMIAQTVTAVAGVVSYPFDTVRRRMMMQSGRKGADIMYKGTLDCWRKIFKDEGG-KAFFKGAWSNVLRGMGGAFVLVLYDELKKVL
Human_P00000370808        ISFAKDFLAGGIAAAISKTAVA-PIERVKLLL-Q-VQHASKQIAA--DKQYKGIVDCIVRIPKEQ-GVLSFWRGNLANVIRYFPTQALNFAFKDKYKQIFLGGVDKHTQ-FWRYFAGNLASGGAAGATSLCFVYPLDFARTRLAADVG---KSG-TEREF-RGLGDCLVKITKSDGIRGLYQGFSVSVQGIIIYRAAYFGVYDTAK-GML--PDPKNTHIVVSWMIAQTVTAVAGVVSYPFDTVRRRMMMQSGRKGADIMYTGTVDCWRKIFRDEGG-KAFFKGAWSNVLRGMGGAFVLVLYDELKKVI
Platypus_P00000020472     ??????????????????????????????????????????????????????MDCVVRIPKEQ-GVLSFWRGNLANVIRYFPTQALNFAFKDKYKQIFLGGVDKRTQ-FWRYFAGNLASGGAAGATSLCFVYPLDFARTRLAADVG---KAG-DAREF-KGLGDCLVKITKSDGIRGLYQGFNVSVQGIIIYRAAYFGIYDTAK-GML--PDPKNTHIFISWMIAQSVTAVAGLTSYPFDTVRRRMMMQSGRKG?????????????????????????????????????????????????????
Anole_P00000012600        ISFMKDFLAGGVAAAISKTAVA-PIERIKLLL-Q-VQHASMQITA--EKQYKGIMDCVVRIPKEQ-GFLSFWRGNLANVIRYFPTQALNFAFKDKYKQIFLGGVDKRTQ-FWRYFAGNLASGGAAGATSLCFVYPLDFARTRLAADVG---KAG-MEREF-KGLGDCLVKIFRSDGLRGLYQGFNVSVQGIIIYRAAYFGIYDTAK-GML--PDPKNTHILISWMIAQTVTAVAGLTSYPFDTVRRRMMMQSGRKGADIMYSGTIDCWRKIARDEGG-KAFFKGAWSNVLRGMGGAFVLVLYDEIKKYT
Zebra_finch_P00000003423  VSFAKNFLAGGVAAAISKTAVA-PIERVKLLL-Q-VQHASKQISA--DKQYKGIIDCVVRIPREQ-GILSFWRGNLANVIRYFPTQALNFAFKDKYKQIFLGGVDKRTQ-FWRYFAGNLASGGAAGATSLCFVYPLDFARTRLAADVG---KAG-ADREF-SGLGDCLVKIFRSDGLRGLYQGFSVSVQGIIIYRAAYFGIYDTAK-GML--PDPKNTHIVVSWMIAQSVTAVAGLVSYPFDTVRRRMMMQSGRKGADIMYSGTLDCWRKIARDEGS-KAFFKGAWSNVLRGMGGAFVLVLYDEIKKYT
Chicken_P00000014105      VSFLKDFLTGGVAAAISKTAVA-PIERVKLLL-Q-VQHASKQIAA--DKQYKGIIDCVVRIPREQ-GVLSFWRESLANVIRYFPTQVMDFAFKDKYKQIFL------------------------------------FARTRLAADVG---KAG-ADREF-SGLGDCLVKIFRSDGLRGLYQGFNVSVQGIIIYRAAYFGIYDTAK-GML--PDPKNTHIVVSWMIAQTVTAVAGLTSYPFDTVRRRMMMQSGRKGTDIMYSGTIDCWRKIARDEGS-KAFFKGAWSNVLRGMGGAFVLVLYDEIKKYT
Cat_P00000005084          ???????????????????????????????????VQQASKQITA--DKQYKGIIDCVVRIPKEQ-GVLSFWRGNLANVIRYFPTQALNFAFKDKYKQIFLGGVDKRTQ-FWRYFAGNLASGGAAGATSLCFVYPLDFARTRLAADVG---KAG-AEREF-RGLGDCLVKIYKSDGIKGLYQGFNVSVQGIIIYRAAYFGIYDTAK-GML--PDPKNTHIFISWMIAQSVTAVAGLTSYPFDTVRRRMMMQSGRKG?????????????????????????????????????????????????????
Dog_P00000027160          VSFTKDFLAGGVSAAISKTAVA-PIERVKLLL-Q-VQHASKQITA--DKQYKGIIDCVVRIPKEQ-GVLSFWRGNLANVIRYFPTQALNFAFKDKYKQIFLGGVDKRTQ-FWRYFAGNLASGGAAGATSLCFVYPLDFARTRLAADVG---KAG-AEREF-RGLGDCLVKIYKSDGIRGLYQGFNVSVQGIIIYRAAYFGIYDTAK-GML--PDPKNTHIFISWMIAQSVTAVAGLTSYPFDTVRRRMMMQSGRKGTDIMYTGTLDCWRKIARDEGG-KAFFKGAWSNVLRGMGGAFVLVLYDEIKKFT
Rat_P00000015913          VSFAKDFLAGGVAAAISKTAVA-PIERVKLLL-Q-VQHASKQITA--DKQYKGIIDCVVRIPKEQ-GVLSFWRGNLANVIRYFPTQALNFAFKDKYKQIFLGGVDKRTQ-FWRYFAGNLASGGAAGATSLCFVYPLDFARTRLAADVG---KAG-AEREF-KGLGDCLVKIYKSDGIKGLYQGFNVSVQGIIIYRAAYFGIYDTAK-GML--PDPKNTHIFISWMIAQSVTAVAGLTSYPFDTVRRRMMMQSGRKGTDIMYTGTLDCWRKIARDEGG-KAFFKGAWSNVLRGMGGAFVLVLYDEIKKYT
Mouse_P00000016463        VSFAKDFLAGGVAAAISKTAVA-PIERVKLLL-Q-VQHASKQITA--DKQYKGIIDCVVRIPKEQ-GVLSFWRGNLANVIRYFPTQALNFAFKDKYKQIFLGGVDKRTQ-FWRYFAGNLASGGAAGATSLCFVYPLDFARTRLAADVG---KAG-AEREF-KGLGDCLVKIYKSDGIKGLYQGFNVSVQGIIIYRAAYFGIYDTAK-GML--PDPKNTHIFISWMIAQSVTAVAGLTSYPFDTVRRRMMMQSGRKGTDIMYTGTLDCWRKIARDEGS-KAFFKGAWSNVLRGMGGAFVLVLYDEIKKYT
Rat_P00000042191          VSFAKDFLAGGVAAAISKTAIA-PIERVKLLL-Q-VQHA--------NKQYKGIIDCVVRIP-EQ-GVLSFWRGNLANVIRYFPTQALNFAFKDKYKQIFLGGVDKRTQ-FWRYFTGNLASGGAAGATSLCFVYPLDFARTRLAADVG---KAG-AEREF-KGLGDCLVKIYKSDGIKGLYQDFNVSVQGIIIYRAAYFGIYDTAK-GML--PDPKNTHIFIGWMIAQSVTAVAGLTSYPFDTVRHRMMMQSGRKGTDIMYTGTLDCWRKITRDEGS-KAFFKGAYSNVLRGMGGAFVLVLYDEIKKYT
Human_P00000360671        VSFAKDFLAGGVAAAISKTAVA-PIERVKLLL-Q-VQHASKQITA--DKQYKGIIDCVVRIPKEQ-GVLSFWRGNLANVIRYFPTQALNFAFKDKYKQIFLGGVDKRTQ-FWLYFAGNLASGGAAGATSLCFVYPLDFARTRLAADVG---KAG-AEREF-RGLGDCLVKIYKSDGIKGLYQGFNVSVQGIIIYRAAYFGIYDTAK-GML--PDPKNTHIVISWMIAQTVTAVAGLTSYPFDTVRRRMMMQSGRKGTDIMYTGTLDCWRKIARDEGG-KAFFKGAWSNVLRGMGGAFVLVLYDEIKKYT
	;
END;

BEGIN SETS;
	TAXSET  ingroup      = Anole_P00000002268 Anole_P00000005895 Anole_P00000011672 Anole_P00000012600 BRAFL1 BRAFL2 BRAFL4 BRAFL8 Cat_P00000001123 Cat_P00000005084 Cat_P00000006547 Cat_P00000006612 Chicken_P00000014105 Chicken_P00000017250 Chicken_P00000035815 DAPPU1 Dog_P00000005851 Dog_P00000011265 Dog_P00000016251 Dog_P00000027160 FBpp0073279 FBpp0073282 Frog_P00000009435 Frog_P00000054277 Fugu_P00000029613 Fugu_P00000043148 Fugu_P00000045093 Human_P00000281154 Human_P00000281456 Human_P00000360671 Human_P00000370808 Medaka_P00000002466 Medaka_P00000008527 Medaka_P00000024315 Mouse_P00000016463 Mouse_P00000034049 Mouse_P00000088723 Opossum_P00000000106 Opossum_P00000005715 Opossum_P00000015188 Platypus_P00000020472 Pufferfish_P00000012933 Pufferfish_P00000021223 Rat_P00000014704 Rat_P00000015913 Rat_P00000042191 Rat_P00000055275 STRPU1 STRPU3 Stickleback_P00000023430 Stickleback_P00000027361 Tunicate1_P00000018729 Tunicate2_P00000004295 Tunicate2_P00000005670 Tunicate2_P00000005783 Tunicate2_P00000005814 Wallaby_P00000001998 Wallaby_P00000007769 Wallaby_P00000008424 Zebra_finch_P00000003423 Zebra_finch_P00000006957 Zebra_finch_P00000011040 Zebrafish_P00000022077 Zebrafish_P00000030881 Zebrafish_P00000062351 ;
	CHARSET ingroup_gaps = 35 150-151 161 207 211-212 278;
END;
