# Supplementary material for: Evolutionary Genomics Implies a Specific Function of Ant4 in Mammalian and Anole Lizard Male Germ Cells
Source: PLoS One. 2011 Aug 12;6(8):e23122. doi: 10.1371/journal.pone.0023122 (PMC3155547; doi:10.1371/journal.pone.0023122)
Supplement: Appendix S3 — Details of phylogenetic and evolutionary analyses. (NXS) [file pone.0023122.s005.nxs]

#NEXUS 
[!
	Alignment of ANT4 (SLC25A31) coding regions and avian ANT4 pseudogenes used
	in "Evolutionary Genomics Implies a Specific Function of Ant4 in Mammalian
	and Anole Lizard Male Germ Cells" by Lim et al.
	
	This alignment includes the indels and other mutations in the pseudogenes as
	well as the ends of the intron sequences. This file includes several different
	charsets:
	
		The intron sequences (only the ends of the introns are included):
			intron1	AND intron2		
		Alignments that include the pseudogenes (indels and nonsense codons excluded):
			aln_exons12 AND aln_exon2only
			Note that exon 1 is not present in the Zfinch sequence
		Alignment that includes all coding sequences in the functional genes:
			all_coding

	Codon positions are identified and they can be visualized using MacClade 
	(http://www.macclade.org) or Mesquite (http://www.mesquiteproject.org).
	
	To conduct analyses of the synonymous and non-synonymous rates in PAML 
	(http://abacus.gene.ucl.ac.uk/software/paml.html) this file was executed in
	PAUP* (http://paup.csit.fsu.edu) and then the relevant regions were exported
	in phylip format. Since the aln_exons12 and aln_exon2only charsets exclude
	indels and nonsense codons, they can be analyzed using codon models in PAML.
	
	Trees used for the PAML analyses (see Table S1 for results) were:
	
	For exons 1 and 2:
	 1. tree for single omega and free omega
		(Anole,(Chicken,Turkey),((Human,Dog),Mouse));
	 2. tree for 2 omega, type 1 (early inactivation model)
	 	(Anole,(Chicken #1, Turkey #1) #1,((Human,Dog),Mouse));
	 3. tree for 2 omega, type 2 (late inactivation model)
		(Anole,(Chicken #1, Turkey #1),((Human,Dog),Mouse));
	 4. tree for 3 omega
		(Anole,(Chicken #1, Turkey #1) #2,((Human,Dog),Mouse));

		
	For exons 2 only:
	 1. tree for single omega and free omega
	 	(Anole,(Zfinch,(Chicken,Turkey)),((Human,Mouse),Dog));
	 2. tree for 2 omega, type 1 (early inactivation model)
		(Anole,(Zfinch #1,(Chicken #1,Turkey #1) #1) #1,((Human,Mouse),Dog));
	 3. tree for 2 omega, type 2 (late inactivation model)
		(Anole,(Zfinch #1,(Chicken #1,Turkey #1) #1),((Human,Mouse),Dog));
	 4. tree for 3 omega
		(Anole,(Zfinch #1,(Chicken #1,Turkey #1) #1) #2,((Human,Mouse),Dog));
]


BEGIN DATA;
	DIMENSIONS  NTAX=7 NCHAR=994;
	FORMAT DATATYPE=DNA  MISSING=? GAP=- ;
MATRIX
[                     10        20        30        40        50        60        70        80        90        100       110       120       130       140       150       160       170       180       190       200       210       220       230       240       250       260       270       280       290       300       310       320       330       340       350       360       370       380       390       400       410       420       430       440       450       460       470       480       490       500       510       520       530       540       550       560       570       580       590       600       610       620       630       640       650       660       670       680       690       700       710       720       730       740       750       760       770       780       790       800       810       820       830       840       850       860       870       880       890       900       910       920       930       940       950       960       970       980       990  ]
[                     .         .         .         .         .         .         .         .         .         .         .         .         .         .         .         .         .         .         .         .         .         .         .         .         .         .         .         .         .         .         .         .         .         .         .         .         .         .         .         .         .         .         .         .         .         .         .         .         .         .         .         .         .         .         .         .         .         .         .         .         .         .         .         .         .         .         .         .         .         .         .         .         .         .         .         .         .         .         .         .         .         .         .         .         .         .         .         .         .         .         .         .         .         .         .         .         .         .         .    ]

Zfinch       ----------------------------------------------------------------------------------------------------------------------------------------------------------------------------------------------------------------------------------------------------------tagaat--------ctctggcaccggtggtttggtaaatgtgatacagtatttcccaacgcaggctctaaaggttgcttttaaggacaaatgcaaacatatctttatgtcca--------aaggagataaa--ggaaaacaggt------------------------------------------------------------------------------------------------------------------------------------------------------------------------------------------------------------------------------------------------------------------------------------------------------------------------------------------------------------------------------------------------------------------------------------------------------------------------------------------------------------------------------------------------------------------------------------------------------------------------   [126]
Chicken      ------------------------------------------------------------------------------------------------------------------------------------------------------------------------------aagcagatccaggcagagcagtagtgcagggatatggttgactgctttgtgcacatccagagagaacaa---ggt-taggattttttcagttctggcat-ggcaatctggtaaatgttatagacagttttccaacagaggatctaaattatgatgtcaaagacaggtccaaacagattttaatgtcca--------aagtggataaactggtaaataaat------------------------------------------------------------------------------------------------------------------------------------------------------------------------------------------------------------------------------------------------------------------------------------------------------------------------------------------------------------------------------------------------------------------------------------------------------------------------------------------------------------------------------------------------------------------------------------------------------------------------   [207]
Turkey       ------------------------------------------------------------------------------------------------------------------------------------------------------------------------------aagcagattcacgcagagcagcagtgcagggttacggtcgactgctttgtgcgcatccagacagaacaa---ggt-taggattttttcagttctggcat-ggcaatttggtaaatgtaatacactgttttccaacagaggctccaaactgtgctttcaaagacaggtacaaacagattttaatgtccaaagtggataagtggataaactggtaaataaat------------------------------------------------------------------------------------------------------------------------------------------------------------------------------------------------------------------------------------------------------------------------------------------------------------------------------------------------------------------------------------------------------------------------------------------------------------------------------------------------------------------------------------------------------------------------------------------------------------------------   [215]
Anole        atgctggcggca---------------------------gaagggcagcagctctttgatcccatctctttcgggaaggacctcatgattggcggggtggcggccgcgatctccaaaacaacagttgcacccattgagcgggtgaagcttctcctgcaggtccaggcctcgtccaaacagatccgtgctgaccagcaatacaaaggcatgatcgactgctttgtgcgcatcccccgggagcaa---g------gatttgccagtttctggcgt-ggcaatcttgccaatgttatccgatatttcccaactcaggccctaaactttgctttcaaggacaaatacaagcagattttcatgtctg--------gagtggataaa--gataaacaa--tttggacggtggttcatttcaaatctggcttctggtggagcagctggggcaacatcattgtgtgtagtgtatccattagattttgcacgaactcggttaggtgctgacataggaaaaggtctatcagagcgacaatttacaggccttgctgattgtattggtaaaattgcaaaaaaggatggaattactggcctgtaccaaggatttagtgtttcagtacaaggaatcattgtgtatcgagcatcctattttggatgttatgacaccataaaaggaatgctgccaaatccaaaagaaacaccattcattctcgcttttgccattgctcaagctgtgactgtattttctgggatcttatcatatccctttgacactgtgagaagacgcatgatgatgcagagtggtgaggctgaacggcagtacaaaggaactatcgactgctttgtcaagatctatggccaggaaggaataaatgctttctttcgaggagccttctcaaatgttcttcgtgggacaggaggtgccctggtattagtcctgtatgacaaaataaaagagtttcttaatattgatccctctttaggcagagggtctgattag   [945]
Human        atgcatcgtgagcctgcgaaaaagaag------------gcagaaaagcggctgtttgacgcctcatccttcgggaaggaccttctggccggcggagtcgcggcagctgtgtccaagacagcggtggcgcccatcgagcgggtgaagctgctgctgcaggtgcaggcgtcgtcgaagcagatcagccccgaggcgcggtacaaaggcatggtggactgcctggtgcggattcctcgcgagcag---g------gtttcttcagtttttggcgt-ggcaatttggcaaatgttattcggtattttccaacacaagctctaaactttgcttttaaggacaaatacaagcagctattcatgtctg--------gagttaataaa--gaaaaacag--ttctggaggtggtttttggcaaacctggcttctggtggagctgctggggcaacatccttatgtgtagtatatcctctagattttgcccgaacccgattaggtgtcgatattggaaaaggtcctgaggagcgacaattcaagggtttaggtgactgtattatgaaaatagcaaaatcagatggaattgctggtttataccaagggtttggtgtttcagtacagggcatcattgtgtaccgagcctcttattttggagcttatgacacagttaagggtttattaccaaagccaaagaaaactccatttcttgtctcctttttcattgctcaagttgtgactacatgctctggaatactttcttatccctttgacacagttagaagacgtatgatgatgcagagtggtgaggctaaacggcaatataaaggaaccttagactgctttgtgaagatataccaacatgaaggaatcagttccttttttcgtggcgccttctccaatgttcttcgcggtacagggggtgctttggtgttggtattatatgataaaattaaagaattctttcatattgatattggtggtagg------------taa   [948]
Dog          atgcagcgtgaacctccgaagaagaggctagagaagaagtcgggaaagcagctctttgaccccgcttccttcgggaaggacctgctggcgggcggcgtcgccgcggctgtgtccaagaccgcggtggcgcccattgagcgggtgaagctgctgctgcaggtgcaggcgtcgtccaagcagatcagcgccgagacgcagtacaagggcatgatggactgcctggtgcggatcccccgcgagcaggtag------gcttcttcagttattggcgt-ggcaatttggcaaatgttatccggtattttccaacacaagctctaaactttgcttttaaggacaaatacaaacaacttttcatgtctg--------gagttaataaa--gaaaaacag--ttttggaggtggtttttggcaaacctggcttctggtggagctgctggagcaacatctttatgtgtagtttatcctctggactttgcccgaacccgattaggtgttgatattggaaaaggtcctgaagagcgacaattcaagggtttaggtgactgtattataaaaatagcaaaatcagatggaattgtcggtttgtaccaagggtttggtgtttcagttcagggcatcgttgtgtaccgagcctcctattttggagcatatgacacagttaagggcttattaccaaaaccaaaggaaaccccatttcttgtctcctttttcattgctcaagttgtgaccacatgttctggaattctctcttatccctttgacacagttagaagacgcatgatgatgcagagtggtgaggttgaacggcaatataaaggaactttagactgctttgtgaagatataccaacatgagggagtcaatgcattttttcgtggtgccttctccaatattcttcgtggtacagggggtgctttggtgttggtactgtatgataaaattaaagaatttcttaatattgatattagaggtagttcatcaggagattaa   [975]
Mouse        atgtcgaacgaatcctccaagaagcag---------tcttcaaagaaggcgctgttcgatccggtgtctttctcgaaggacctgctggccggcggggtcgcggccgcggtgtcgaagacagctgtggcgcccatcgagcgtgtgaagctgctgctgcaggtgcaggcgtcctccaagcagataagccctgaggcgcgctacaagggcatgctggactgcctggtgcgcattcctcgtgagcaa---g------gatttttaagttattggcgt-ggcaatttggcaaatgttattcgatactttccaacacaagccttaaacttcgcttttaaggacaaatacaaagaacttttcatgtctg--------gtgttaataaa--gaaaaacag--ttctggagatggtttctagcaaacctggcttctggaggggctgctggagcaacatccttgtgtgtagtatacccactagattttgccagaacccgattaggtgttgatattggaaaaggtcctgagcagcggcagttcacgggtttgggtgactgcattatgaaaatagccaagtcagatggactgattggtctataccaagggtttggtgtctctgttcagggtatcattgtttaccgagcctcttactttggagcttatgacaccgttaagggcttattgccaaagccaaaggaaaccccatttcttgtctcttttatcattgctcaaatcgtgactacctgttctggaatactctcctatccctttgacacagttagaagacgtatgatgatgcagagtggggaatctgatcggcaatataaaggaaccatagactgctttctgaaaatctaccgtcatgaaggagttcctgccttcttccgtggtgccttctccaacatccttcgtggcacagggggtgctttggtcttggtgttatatgataaaatcaaagagttcctcaacattgatgttggaggtagttcatcaggagattaa   [963]
;
END;


BEGIN CODONS;
	CODONPOSSET * CodonPositions = 
		N: 248-253 274 363-370 382 383 393 394, 
		1: 1-247\3 256-271\3 275-362\3 373-379\3 384-390\3 395-992\3, 
		2: 2-245\3 254-272\3 276-360\3 371-380\3 385-391\3 396-993\3, 
		3: 3-246\3 255-273\3 277-361\3 372-381\3 386-392\3 397-994\3 994;
	CODESET  * UNTITLED = Universal: all ;
END;


BEGIN SETS;
	CHARSET  intron1  =  248-253;
	CHARSET  intron2  =  393 394;
	CHARSET  aln_exons12  =  175-195 199-243 247 254-273 275-362 371-381 384-389;
	CHARSET  aln_exon2only  =  265-273 275-362 371-381 384-389;
	CHARSET  all_coding  =  1-247 254-392 395-991;
END;


BEGIN ASSUMPTIONS;
	OPTIONS  DEFTYPE=unord PolyTcount=MINSTEPS ;
END;


BEGIN MacClade;
	Version 4.0  84;
	LastModified -915133571;
	FileSettings editor  '0' '0' '1' '1';
	Singles 100;
	Editor 1111100111111110010001001 '1' '12' Geneva '9' '100' '1' all;
	EditorPosition  '46' '6' '707' '1227';
	TreeWindowPosition  '46' '6' '735' '1230';
	ListWindow Characters closed Geneva '9' '50' '10' '273' '399' 000;
	ListWindow Taxa closed Geneva '9' '50' '10' '129' '490' 100000;
	ListWindow Trees closed Geneva '9' '50' '10' '276' '490' ;
	ListWindow TypeSets closed Geneva '9' '50' '10' '276' '490' ;
	ListWindow WtSets closed Geneva '9' '50' '10' '276' '490' ;
	ListWindow ExSets closed Geneva '9' '50' '10' '276' '490' ;
	ListWindow CharSets open Geneva '9' '50' '25' '129' '181' ;
	ListWindow TaxSets closed Geneva '9' '50' '10' '276' '490' ;
	ListWindow CharPartitions closed Geneva '9' '50' '10' '276' '490' ;
	ListWindow CharPartNames closed Geneva '9' '50' '10' '276' '490' ;
	ListWindow WtSets closed Geneva '9' '50' '10' '276' '490' ;
	ChartWindowPosition  '52' '30' '718' '1220';
	StateNamesSymbols closed Geneva '9' '10' '50' '30' '148' '220';
	WindowOrder  List CharSets Data;
	OtherSymbols &/ 00 ?-;
	Correlation  '0' '0' '1000' '0' '0' 10011010;
	Salmo 00000001;
	EditorFile  '2';
	ExportHTML _ MOSS  '100' 110000;
	PrettyPrint 10;
	EditorToolsPosition  '611' '46' '115' '165';
	TreeWindowProgram 10;
	TreeWindow 0000;
	Continuous  '0' '3' 1;
	Calculations 0000001;
	SummaryMode  '0' '0' 0;
	Charts  Geneva '9' (normal) 0010;
	NexusOptions  '0' '0' '100' 001011001;
	TipLabel  '1';
	TreeFont  Geneva '9' (normal);
	TreeShape  1.0 1.0 0100;
	TraceLabels 0101;
	ChartColors  '0' '0' '65535' '9' '0' 1;
	ChartBiggestSpot 1;
	ChartPercent 10;
	ChartBarWidth  '10' 1;
	ChartVerticalAxis 10101;
	ChartMinMax  '0';
	TraceAllChangesDisplay  '1' 1;
	BarsOnBranchesDisplay  '0' '0' '60000' '10000' '10000' '10000' '10000' '60000' '65000' '65000' '65000' '6' '1' 0000101;
	ContinuousBranchLabels 0;
	AllStatesBranchLabels 1;
	IndexNotation  '2' 1;
	PrintTree  10.00 '2' '2' '2' '2' '2' '2' '2' '2' '2' '2' '2' Geneva '9' (normal) Geneva '10' (normal) Geneva '9' (normal) Geneva '9' (normal) Geneva '9' (bold ) Geneva '9' (normal) Geneva '9' (normal) '0' '0' '0' '0' '0' '0' '0' '0' '0' '0' '0' '0' '0' '0' '0' '0' '0' '0' '0' '0' '0' '0' '0' '0' '0' '0' '0' '0' '0' '0' '1' '1' '1' '1' '1' '-5373' '-39' '4' '-40' '0' '1' '2' '1' '8' '0' '0' '0' '2' 1000111000000000000100000111000;
	MatchChar 00 .;
	EntryInterpretation 01;
	ColorOptions 00;
	TreeTools  '0' '5' '4' '0' '10' '4' '0' 00100111111101110;
	EditorTools  '0' '0' '0' '1000' '0' '0' '6' '3' '0' 100010101110001;
	PairAlign  '2' '2' '3' '2' '1' '1' '2' '1' '3' 1010;
	BothTools  '1';
END;
