# Supplementary material for: Evolutionary Genomics Implies a Specific Function of Ant4 in Mammalian and Anole Lizard Male Germ Cells
Source: PLoS One. 2011 Aug 12;6(8):e23122. doi: 10.1371/journal.pone.0023122 (PMC3155547; doi:10.1371/journal.pone.0023122)
Supplement: Appendix S4 — Details of phylogenetic and evolutionary analyses. (TRE) [file pone.0023122.s006.tre]

#NEXUS
[!
	ML tree identified by RAxML version 7.2.8 using the ANT ingroup taxon set.
	The LG+G+F model was used for inference, and the search was conducted using
	the following command:
	
	raxmlHPC7.2.8a -s ANTrooted.phy -n ANTrooted.out -m PROTGAMMALGF -N 25
	
	The following tree was the best tree identified:
		-lnL  = 13738.075811
		alpha = 0.739524
]

Begin Trees;
	tree ANTrooted = [&U] (((OIKDI6:1.72362176041688708317,((OIKDI5:0.00000091728735792645,OIKDI4:0.00000091728735792645):1.44260463662096483084,((STRPU3:0.17066858143764396250,(BRAFL2:0.00000091728735792645,BRAFL4:0.05561143194144536894):0.24774349368037476560):0.05884853674501781123,((STRPU1:0.18061518398205184122,((BRUMA2:0.22562492671764075580,((PRIPA1:0.03566038247747255890,PRIPA2:0.12359988431498618311):0.02378884079967431495,((W02D3.6:0.26177728054580839956,(T01B11.4:0.00000091728735792645,K01H12.2:0.00454758491844779820):0.04459454188395537561):0.02988126483878728035,T27E9.1a:0.05390915439057416408):0.01479113725101482632):0.04979536742456978221):0.05899702860348225719,(C47E12.2.2:1.26773452942214936989,BRUMA1:0.13580103732461443200):0.06159847036128584391):0.38087020522037345893):0.06870808336350425760,((FBpp0073282:0.31021034800815250332,FBpp0073279:0.09486851154089689930):0.10576570295226532525,((((((Wallaby_P00000007769:0.04387624278193973798,Opossum_P00000005715:0.01135706532259990811):0.01140358873329393175,((Rat_P00000014704:0.00000091728735792645,Mouse_P00000034049:0.00910308784690998588):0.00922686750149342462,(Cat_P00000006547:0.00000091728735792645,(Human_P00000281456:0.03520926303962016585,Dog_P00000011265:0.04330447824971986326):0.00523750575529186892):0.00670142738567316727):0.00840236497794997171):0.02695993933331505832,(Zebra_finch_P00000006957:0.02322672853622725908,((Frog_P00000009435:0.06051408354248513644,(Anole_P00000002268:0.02210838062394589534,(Zebrafish_P00000030881:0.05712206000331020855,(Medaka_P00000024315:0.02628658877847737246,(Stickleback_P00000023430:0.07524629587493357474,(Fugu_P00000045093:0.01148498882427435863,Pufferfish_P00000021223:0.01760673840590022340):0.01322480802645295550):0.00933724340406835891):0.04199348252740209980):0.06173258130911588731):0.01288838724436930025):0.02418642352233011869,Chicken_P00000017250:0.02648438984585153519):0.02085026795041759057):0.01531013700115363071):0.02344051284134482382,((((Anole_P00000005895:0.05820893591513603971,((Chicken_P00000035815:0.00000091728735792645,Zebra_finch_P00000011040:0.00496839585435625460):0.02005933579777783443,((Human_P00000370808:0.01342981573707451373,(Dog_P00000016251:0.00000091728735792645,Cat_P00000001123:0.05283035178567881823):0.00471034346984233483):0.02334989590040305665,(Opossum_P00000000106:0.01423446201069161234,Wallaby_P00000008424:0.07639951414341474012):0.00000091728735792645):0.03362682558104392733):0.02096410053923554798):0.02079279320402111289,((Frog_P00000054277:0.06766610695856509206,Fugu_P00000029613:0.05640307961095957640):0.01586603795443012124,((Zebrafish_P00000062351:0.18245005240931630452,Medaka_P00000002466:0.05328622033835779537):0.02033271675507052068,(Medaka_P00000008527:0.04622392782011105344,(Pufferfish_P00000012933:0.00000091728735792645,(Stickleback_P00000027361:0.06315763756244420490,Fugu_P00000043148:0.00467981390154697564):0.00925359937534898924):0.01063790705355379361):0.01271557173657959436):0.00699735183085640425):0.01164169176078666199):0.01164014182884642000,(Anole_P00000012600:0.04509884012198052405,((((Mouse_P00000016463:0.00000091728735792645,Rat_P00000042191:0.03868121446054399032):0.00000091728735792645,(Rat_P00000015913:0.00000091728735792645,(Cat_P00000005084:0.00648078071688309044,(Human_P00000360671:0.01403784555085192155,Dog_P00000027160:0.01852339581483124220):0.00000091728735792645):0.00461054719202297434):0.00457650259802168044):0.00649923155939740455,Platypus_P00000020472:0.03186400907108891123):0.02780799502779339114,(Zebra_finch_P00000003423:0.02560092774596546897,Chicken_P00000014105:0.05281946957579816693):0.02804546610615011454):0.01502511554373532621):0.02205236751124176400):0.01748755356774630426,Zebrafish_P00000022077:0.06847129120805091340):0.04245320939121532272):0.10528064422356175900,(BRAFL1:0.00000091728735792645,BRAFL8:0.00498781456162918947):0.28900051091915240908):0.04724105480664915480,(DAPPU1:0.23800963892813789546,(((R07E3.4:1.70667069876376831239,(BRUMA3:0.52012410345750126339,(F25B4.7:0.37921244985339686018,PRIPA3:0.22892340718333475946):0.25848169825299410762):0.65272380900473159215):0.21447751075423959755,Tunicate2_P00000003867:0.90090564673993189793):0.19193575042943913922,((Anole_P00000011672:0.13224015140698217041,(Opossum_P00000015188:0.04897174409011678664,(Wallaby_P00000001998:0.09984669774492217764,((Dog_P00000005851:0.02464947473519477766,Cat_P00000006612:0.02916206666162536251):0.01443248589126917315,((Rat_P00000055275:0.04174534344482901116,Mouse_P00000088723:0.02179659993836398357):0.06920447939017235206,Human_P00000281154:0.04488809523324435724):0.01064087119434257815):0.04660255245447841865):0.02969715234936259884):0.05897266097849939576):0.22798002950444251624,(((Tunicate2_P00000005814:0.00000091728735792645,Tunicate2_P00000005783:0.00467283752841303641):0.01819276674297121490,(Tunicate2_P00000004295:0.00000091728735792645,Tunicate2_P00000005670:0.06480760401749442734):0.01031833866986472947):0.13178572449211406470,Tunicate1_P00000018729:0.03737037997917139198):0.22421987318732761185):0.07422677183848624960):0.04474970102537492722):0.04262663379489274595):0.02779818964658333294):0.04985971040778711116):0.05192801262901430848):0.77161354407590321269):0.09092164143622144534):0.21382819590480967031,(((((HELRO:0.16061080512777878293,CAPTE1:0.10926769938667582616):0.07234043903362979977,(NEMVE2:0.13356729968177374901,NEMVE1:0.09076120420560683522):0.11623776526539847387):0.03910317902366437781,(LOTGI1:0.11429462686715866071,LOTGI2:0.22750792101857489347):0.07051558218480100115):0.16005222632870419464,(OIKDI1:0.13206772627123750108,OIKDI2:0.05488636379129101933):0.29456281019871666249):0.22637334837585981751,MONBR:0.16536402319113879811):0.19868430521288849011):0.38241144027144441386,(YBR085W:0.11621166183590282694,YBL030C:0.01990137649971673514):0.04527385166773301856,YMR056C:0.32425330266478746832):0.0;
End;
