# Supplementary material for: Evolutionary Genomics Implies a Specific Function of Ant4 in Mammalian and Anole Lizard Male Germ Cells
Source: PLoS One. 2011 Aug 12;6(8):e23122. doi: 10.1371/journal.pone.0023122 (PMC3155547; doi:10.1371/journal.pone.0023122)
Supplement: Appendix S5 — Details of phylogenetic and evolutionary analyses. (TRE) [file pone.0023122.s007.tre]

#NEXUS
[!
	ML tree identified by RAxML version 7.2.8 using the ANT ingroup taxon set.
	The LG+G+F model was used for inference, and the search was conducted using
	the following command:
	
	raxmlHPC7.2.8a -s ANTingroup.phy -n ANTingroup.out -m PROTGAMMALGF -N 25
	
	The following tree was the best tree identified:
		-lnL  = 6182.827729
		alpha = 0.373187
]

Begin Trees;
	tree ANTingroup = [&U] (((Tunicate1_P00000018729:0.05834826311577803737,(((Tunicate2_P00000005814:0.00000091155175081461,Tunicate2_P00000005783:0.00488799385862419365):0.01991794818483773322,Tunicate2_P00000004295:0.01000429570019261034):0.01173417401839913464,Tunicate2_P00000005670:0.05443608290459728966):0.11862316285285180728):0.26268622055537499405,(Anole_P00000011672:0.15553997527336466122,(Opossum_P00000015188:0.05149653039000461063,(Wallaby_P00000001998:0.11076051169810664787,((Cat_P00000006612:0.03690464562350674604,Dog_P00000005851:0.02558255195299273532):0.01550210157482424973,((Mouse_P00000088723:0.02319179487825912336,Rat_P00000055275:0.04389605728550528829):0.07462923746724514640,Human_P00000281154:0.04761939468605968367):0.01102082253164112999):0.05100368617179921321):0.03213683843800156648):0.06047863972474552818):0.28050134908962248703):0.12534229423903980871,((STRPU1:0.23602994641867983128,((BRAFL2:0.00000091155175081461,BRAFL4:0.05896681810182845956):0.27047215555860065761,STRPU3:0.20830994263089483431):0.13340576048742400217):0.10615740884090717200,((FBpp0073282:0.41147480405095354650,FBpp0073279:0.05983157656113278350):0.14442213112381560580,((BRAFL8:0.00511260260445245852,BRAFL1:0.00000091155175081461):0.35936587000786385238,((Zebrafish_P00000022077:0.08268275397810828653,(((Anole_P00000005895:0.06085455550643311534,((Chicken_P00000035815:0.00000091155175081461,Zebra_finch_P00000011040:0.00518408643504199903):0.02116998584196404937,((Wallaby_P00000008424:0.08029240837974670197,Opossum_P00000000106:0.01483322836264316935):0.00000091155175081461,(Human_P00000370808:0.01381478347932127079,(Dog_P00000016251:0.00000091155175081461,Cat_P00000001123:0.05671945102352912021):0.00494372420690967086):0.02445184826349190710):0.03527557569410225136):0.02206457084289738593):0.02150185366365417808,((Frog_P00000054277:0.07169025677479018421,Fugu_P00000029613:0.05988003644915489837):0.01622755560090393540,(((Pufferfish_P00000012933:0.00000091155175081461,(Fugu_P00000043148:0.00485403877146129824,Stickleback_P00000027361:0.06628296589615317869):0.00957101057097375398):0.01107469320335078590,Medaka_P00000008527:0.04869391737666790149):0.01342898815037010633,(Zebrafish_P00000062351:0.20015715175791276570,Medaka_P00000002466:0.05670025792315982333):0.02154080333028671537):0.00722760542710407759):0.01218579173108023245):0.01239737872955889997,(Anole_P00000012600:0.04752269235719019241,((Zebra_finch_P00000003423:0.02642711718065742996,Chicken_P00000014105:0.05283193276909608355):0.02888665409980370469,((((Rat_P00000015913:0.00000091155175081461,((Dog_P00000027160:0.01924422404736533115,Cat_P00000005084:0.00705994343059794440):0.00000091155175081461,Human_P00000360671:0.01461367243093993420):0.00478260338101656711):0.00473724284805941958,Mouse_P00000016463:0.00000091155175081461):0.00000091155175081461,Rat_P00000042191:0.04036389786310692201):0.00644134657001287601,Platypus_P00000020472:0.03636507625483442752):0.03035041457648267674):0.01559900103801262553):0.02275038978323303332):0.01100452498931074261):0.04782881971358397127,((((Zebra_finch_P00000006957:0.02648819912283792433,((Wallaby_P00000007769:0.04647327746587344433,Opossum_P00000005715:0.01179232630924727070):0.01197930702433582656,((Rat_P00000014704:0.00000091155175081461,Mouse_P00000034049:0.00935169594924175479):0.00948244731909147695,(Cat_P00000006547:0.00000091155175081461,(Human_P00000281456:0.03803897656781993902,Dog_P00000011265:0.04629964806928263399):0.00451632224145775800):0.00659677692645043150):0.00736072984374702179):0.03876042680843930915):0.02293331506767234615,Chicken_P00000017250:0.02310051069866890863):0.02235231303996036353,(Frog_P00000009435:0.06186970055431485066,Anole_P00000002268:0.03630340772375882652):0.01081644794863948628):0.03240845558862696929,(Zebrafish_P00000030881:0.04745718047627400099,(Medaka_P00000024315:0.02722371688881870810,(Stickleback_P00000023430:0.08507773031855296597,(Pufferfish_P00000021223:0.01853077553390395857,Fugu_P00000045093:0.01151688394907267494):0.00878823341237916673):0.01330910446446610142):0.05815056097177575406):0.04587460065737906240):0.01064435984816477186):0.10075383704715594468):0.05661019441432773441):0.01861131802699534515):0.05825568856968584008,DAPPU1:0.23974102809301875427):0.0;
End;
